# Supplementary material for: Biological and transcriptional studies reveal VmeL is involved in motility, biofilm formation and virulence in Vibrio parahaemolyticus
Source: Front Microbiol. 2022 Aug 9;13:976334. doi: 10.3389/fmicb.2022.976334 (PMC9397117; doi:10.3389/fmicb.2022.976334)
Supplement: Supplementary file 2 [file Data_Sheet_2.xlsx]

## Sheet: DEGs (ΔvmeL_VS_WT)
Gene id	MeanTPM (C)	MeanTPM (B)	log2FoldChange	pValue	qValue	result	GeneName	GeneDescription	GO	KEGG	COG
VP_RS00020	119.057	32.82	1.859	0.00500491	0.0143208	up	yidD	membrane protein insertion efficiency factor YidD	GO:0005886,GO:0016021	-	COG0759-Uncharacterized conserved protein[S]
VP_RS00025	359.6	89.57	2.00531	0.00115644	0.00400715	up	rnpA	ribonuclease P protein component	GO:0000049,GO:0001682,GO:0004526	-	COG0594-RNase P protein component[J]
VP_RS00030	615.21	198.7	1.63049	4.36e-05	0.000222685	up	rpmH	50S ribosomal protein L34	GO:0003735,GO:0005840,GO:0006412	K02914-ko03010 Ribosome	COG0230-Ribosomal protein L34[J]
VP_RS00085	5.8	105.933	-4.19096	1.28e-79	9.96e-77	down	VP_RS00085	alpha-amylase	GO:0004556,GO:0005509,GO:0030288,GO:0030980,GO:0042597,GO:0051692	K01176-ko00500 Starch and sucrose metabolism;ko04973 Carbohydrate digestion and absorption	COG0366-Glycosidases[G]
VP_RS00100	45.22	11.64	1.95787	1.44e-05	8.2e-05	up	VP_RS00100	TMEM165/GDT1 family protein	GO:0016021	-	COG2119-Predicted membrane protein[S]
VP_RS00105	41.1933	161.103	-1.9675	9.11e-11	1.45e-09	down	VP_RS00105	hypothetical protein	-	-	-
VP_RS00175	0.0233333	0.103333	-2.14684	0.00593504	0.0166753	down	VP_RS00175	23S ribosomal RNA	-	-	-
VP_RS00225	8.47667	42.2433	-2.31715	3.09e-07	2.64e-06	down	VP_RS00225	tRNA-Arg	-	-	-
VP_RS00240	2.83667	10.1333	-1.83684	4.2e-05	0.000215626	down	VP_RS00240	tRNA-His	-	-	-
VP_RS00280	1.93	18.6367	-3.27147	1.03e-08	1.18e-07	down	VP_RS00280	hypothetical protein	-	-	-
VP_RS00350	4.49333	13.0067	-1.53339	5.77e-11	9.67e-10	down	VP_RS00350	LysR family transcriptional regulator	GO:0003677,GO:0003700,GO:0006351,GO:0045893	-	COG0583-Transcriptional regulator[K]
VP_RS00395	789.147	2395.66	-1.60206	4.28e-21	2.77e-19	down	uspA	universal stress protein UspA	GO:0005737,GO:0006950	-	-
VP_RS00420	540.793	12.8133	5.39936	2.32e-93	2.71e-90	up	VP_RS00420	BON domain-containing protein	GO:0006970,GO:0030288,GO:0042597	-	COG2823-Predicted periplasmic or secreted lipoprotein[R]
VP_RS00425	405.817	9.16	5.46934	4.23e-51	1.32e-48	up	VP_RS00425	DUF1328 domain-containing protein	GO:0005886,GO:0016021	-	-
VP_RS00430	25.5067	0.53	5.58874	1.6e-13	4.06e-12	up	VP_RS00430	hypothetical protein	-	-	-
VP_RS00435	46.9033	3.36	3.80316	1.73e-17	7.4e-16	up	VP_RS00435	hemerythrin domain-containing protein	-	-	-
VP_RS00440	32.8433	5.66667	2.53503	2.42e-15	8.06e-14	up	VP_RS00440	dual specificity protein phosphatase family protein	GO:0003951,GO:0008138,GO:0008929,GO:0016021,GO:0019242	-	COG1597-Sphingosine kinase and enzymes related to eukaryotic diacylglycerol kinase[IR]
VP_RS00445	131.867	2.40333	5.7779	1.42e-49	3.9e-47	up	VP_RS00445	hypothetical protein	-	-	-
VP_RS00450	574.09	7.65	6.22967	2.88e-96	4.47e-93	up	VP_RS00450	PA2169 family four-helix-bundle protein	-	-	-
VP_RS00455	254.897	3.02	6.39922	1.49e-64	6.97e-62	up	VP_RS00455	hypothetical protein	-	-	-
VP_RS00460	146.427	2.77	5.72415	1.22e-45	2.59e-43	up	VP_RS00460	phage holin family protein	GO:0016021	-	-
VP_RS00465	160.233	3.73667	5.42228	8.47e-46	1.88e-43	up	VP_RS00465	hypothetical protein	-	-	-
VP_RS00470	80.3733	2.48333	5.01637	9.35e-25	8.55e-23	up	VP_RS00470	AI-2E family transporter	GO:0005886,GO:0006810,GO:0009372,GO:0016021	-	-
VP_RS00545	142.52	456.9	-1.68071	1.75e-15	5.97e-14	down	VP_RS00545	cytochrome c4	GO:0005506,GO:0009055,GO:0020037,GO:0042597,GO:0055114	-	COG2863-Cytochrome c553[C]
VP_RS00550	34.9733	10.5967	1.72264	0.00877083	0.0232824	up	VP_RS00550	class I SAM-dependent methyltransferase	GO:0008168	-	COG2227-2-polyprenyl-3-methyl-5-hydroxy-6-metoxy-1,4-benzoquinol methylase[H]
VP_RS00605	8.25667	2.62667	1.65233	0.00483112	0.0138917	up	VP_RS00605	AAA family ATPase	-	-	COG3911-Predicted ATPase[R]
VP_RS00635	1242.26	4523.06	-1.86433	5.77e-26	5.61e-24	down	pckA	phosphoenolpyruvate carboxykinase (ATP)	GO:0004612,GO:0005524,GO:0005737,GO:0006094,GO:0016301,GO:0046872	K01610-ko01200 Carbon metabolism;ko00010 Glycolysis / Gluconeogenesis;ko00020 Citrate cycle (TCA cycle);ko00620 Pyruvate metabolism;ko00710 Carbon fixation in photosynthetic organisms	COG1866-Phosphoenolpyruvate carboxykinase (ATP)[C]
VP_RS00690	22.9867	6.81333	1.75436	5.45e-05	0.000272143	up	gspK	type II secretion system minor pseudopilin GspK	GO:0005886,GO:0009306,GO:0016021	K02460-ko03070 Bacterial secretion system	COG3156-Type II secretory pathway, component PulK[U]
VP_RS00780	8.30333	2.44667	1.76287	0.000342394	0.0013649	up	trmH	tRNA (guanosine(18)-2'-O)-methyltransferase TrmH	GO:0000049,GO:0003723,GO:0009020	-	COG0566-rRNA methylases[J]
VP_RS00800	30.4467	8.52667	1.83623	0.00367181	0.0110202	up	VP_RS00800	hypothetical protein	-	-	-
VP_RS00895	24.05	270.43	-3.49115	3.66e-22	2.75e-20	down	VP_RS00895	methyl-accepting chemotaxis protein	GO:0005886,GO:0016021,GO:0050918,GO:0071310	-	COG0840-Methyl-accepting chemotaxis protein[NT]
VP_RS00900	1.52	4.64	-1.61005	0.00022435	0.000952977	down	radC	DNA repair protein RadC	-	-	COG2003-DNA repair proteins[L]
VP_RS01020	24.9167	3.12333	2.99595	0.000105592	0.000489545	up	VP_RS01020	membrane protein	-	-	-
VP_RS01025	7.59667	1.11667	2.76617	3.33e-10	4.89e-09	up	VP_RS01025	citrate synthase	-	-	-
VP_RS01030	9.13667	0.77	3.56874	4.44e-14	1.26e-12	up	VP_RS01030	glycosyltransferase family 25 protein	GO:0005737,GO:0009103,GO:0016740,GO:0016757	-	COG3306-Glycosyltransferase involved in LPS biosynthesis[M]
VP_RS01035	13.5667	3.79333	1.83853	2.9e-05	0.000155089	up	waaA	lipid IV(A) 3-deoxy-D-manno-octulosonic acid transferase	GO:0005886,GO:0009244,GO:0009245,GO:0016020,GO:0016021,GO:0016740,GO:0036104	K02527-ko00540 Lipopolysaccharide biosynthesis	COG1519-3-deoxy-D-manno-octulosonic-acid transferase[M]
VP_RS01060	64.1667	18.6833	1.78007	0.000975912	0.003443	up	VP_RS01060	capsule biosynthesis GfcC family protein	-	-	-
VP_RS01085	52.6933	9.44	2.48076	7.09e-11	1.17e-09	up	VP_RS01085	LPS biosynthesis protein	GO:0004713,GO:0005524,GO:0005886,GO:0009103,GO:0016021,GO:0045226	-	COG3765-Chain length determinant protein[M]
VP_RS01100	34.32	8.19333	2.06653	0.00170986	0.00563589	up	VP_RS01100	sugar nucleotide-binding protein	GO:0000287,GO:0016616,GO:0043642	K00067-ko00523 Polyketide sugar unit biosynthesis;ko00521 Streptomycin biosynthesis	COG1091-dTDP-4-dehydrorhamnose reductase[M]
VP_RS01105	20.5267	2.29333	3.16198	4.09e-05	0.000211018	up	VP_RS01105	capsular polysaccharide biosynthesis protein CapF	GO:0016021	-	-
VP_RS01110	23.4233	3.38333	2.79143	1.02e-06	7.66e-06	up	VP_RS01110	glycosyltransferase family 2 protein	GO:0016740	-	COG1216-Predicted glycosyltransferases[R]
VP_RS01115	11.6333	1.80333	2.68953	3.08e-06	2.04e-05	up	VP_RS01115	hypothetical protein	-	-	-
VP_RS01120	10.3533	1.29	3.00465	2.13e-06	1.49e-05	up	VP_RS01120	oligosaccharide repeat unit polymerase	GO:0016021	-	-
VP_RS01130	45.96	11.3167	2.02193	3.9e-07	3.26e-06	up	VP_RS01130	glycosyltransferase family 4 protein	GO:0009103,GO:0016740,GO:0045228	-	COG0438-Glycosyltransferase[M]
VP_RS01145	180.473	49.5967	1.86347	0.00101435	0.00356512	up	VP_RS01145	HAD hydrolase-like protein	GO:0008152,GO:0016787,GO:0046872	-	-
VP_RS01155	123.96	42.1067	1.55775	0.00043364	0.00169815	up	VP_RS01155	polysaccharide biosynthesis protein	GO:0005886,GO:0016021,GO:0045227	-	COG1086-Predicted nucleoside-diphosphate sugar epimerases[MG]
VP_RS01215	77.6833	16.2433	2.25776	6.88e-06	4.25e-05	up	VP_RS01215	1,4-dihydroxy-2-naphthoate polyprenyltransferase	GO:0000287,GO:0005886,GO:0005887,GO:0009234,GO:0016020,GO:0046428	K02548-ko00130 Ubiquinone and other terpenoid-quinone biosynthesis	COG1575-1,4-dihydroxy-2-naphthoate octaprenyltransferase[H]
VP_RS01235	65.6133	378.223	-2.52718	8.02e-07	6.21e-06	down	cytR	DNA-binding transcriptional regulator CytR	GO:0003677,GO:0003700,GO:0006351	-	COG1609-Transcriptional regulators[K]
VP_RS01250	5174.83	1823.29	1.50497	0.00316404	0.00968313	up	rpsJ	30S ribosomal protein S10	GO:0000049,GO:0003735,GO:0005840,GO:0006412	K02946-ko03010 Ribosome	COG0051-Ribosomal protein S10[J]
VP_RS01420	58.5667	187.047	-1.67525	1.6e-10	2.44e-09	down	cpdB	2',3'-cyclic-nucleotide 2'-phosphodiesterase	GO:0000166,GO:0008254,GO:0008663,GO:0009166,GO:0042597,GO:0046872	K01119-ko00230 Purine metabolism;ko00240 Pyrimidine metabolism	COG0737-5'-nucleotidase/2',3'-cyclic phosphodiesterase and related esterases[F]
VP_RS01460	9.95333	3.26	1.61031	8.18e-05	0.000391715	up	VP_RS01460	ABC transporter permease	GO:0005524,GO:0005886,GO:0016021,GO:0016887,GO:0042895,GO:0043190,GO:0046677	-	COG4591-ABC-type transport system, involved in lipoprotein release, permease component[M]
VP_RS01465	6.90667	1.67667	2.04239	2.42e-05	0.00013202	up	VP_RS01465	ABC transporter ATP-binding protein	GO:0005524,GO:0016887,GO:0042954,GO:0043190	-	COG1136-ABC-type antimicrobial peptide transport system, ATPase component[V]
VP_RS01475	23.31	5.41333	2.10636	0.00169908	0.00560433	up	VP_RS01475	DUF2607 domain-containing protein	GO:0016021	-	-
VP_RS01490	13.7967	56.8733	-2.04343	4.03e-11	6.91e-10	down	msrA	peptide-methionine (S)-S-oxide reductase MsrA	GO:0006464,GO:0006979,GO:0008113,GO:0030091	-	COG0225-Peptide methionine sulfoxide reductase[O]
VP_RS01505	28.6933	5.68667	2.33506	1.81e-08	1.99e-07	up	VP_RS01505	gamma-glutamylcyclotransferase	GO:0016740,GO:0016746	-	COG2105-Uncharacterized conserved protein[S]
VP_RS01570	615.71	2583.08	-2.06877	3.15e-17	1.29e-15	down	mdh	malate dehydrogenase	GO:0005975,GO:0006099,GO:0006108,GO:0030060	K00024-ko01200 Carbon metabolism;ko00020 Citrate cycle (TCA cycle);ko00620 Pyruvate metabolism;ko00630 Glyoxylate and dicarboxylate metabolism;ko00710 Carbon fixation in photosynthetic organisms;ko00720 Carbon fixation pathways in prokaryotes;ko00680 Methane metabolism;ko00270 Cysteine and methionine metabolism	COG0039-Malate/lactate dehydrogenases[C]
VP_RS01575	2.33	8.07667	-1.79343	0.00218219	0.00702396	down	VP_RS01575	hypothetical protein	-	-	-
VP_RS01690	1453.34	252.39	2.52565	0.00484955	0.0139361	up	leuO	transcriptional regulator LeuO	GO:0003677,GO:0003700,GO:0006351,GO:0006355	-	COG0583-Transcriptional regulator[K]
VP_RS01700	27.6533	211.963	-2.93829	3.54e-34	5.69e-32	down	VP_RS01700	acetolactate synthase 3 large subunit	GO:0000287,GO:0003984,GO:0005829,GO:0009097,GO:0009099,GO:0030976,GO:0050660	K01652-ko01210 2-Oxocarboxylic acid metabolism;ko01230 Biosynthesis of amino acids;ko00650 Butanoate metabolism;ko00660 C5-Branched dibasic acid metabolism;ko00290 Valine, leucine and isoleucine biosynthesis;ko00770 Pantothenate and CoA biosynthesis	COG0028-Thiamine pyrophosphate-requiring enzymes [acetolactate synthase, pyruvate dehydrogenase (cytochrome), glyoxylate carboligase, phosphonopyruvate decarboxylase][EH]
VP_RS01705	14.7533	103.263	-2.80722	7.15e-22	5.14e-20	down	ilvN	acetolactate synthase small subunit	GO:0003984,GO:0005829,GO:0005948,GO:0009082,GO:0009097,GO:0009099,GO:0016597	K01653-ko01210 2-Oxocarboxylic acid metabolism;ko01230 Biosynthesis of amino acids;ko00650 Butanoate metabolism;ko00660 C5-Branched dibasic acid metabolism;ko00290 Valine, leucine and isoleucine biosynthesis;ko00770 Pantothenate and CoA biosynthesis	COG0440-Acetolactate synthase, small (regulatory) subunit[E]
VP_RS01710	10.78	2.26667	2.24971	1.91e-07	1.71e-06	up	VP_RS01710	diguanylate cyclase	GO:0000155,GO:0005525,GO:0005622,GO:0042802,GO:0046872,GO:0051091,GO:0052621,GO:1900233	-	COG3706-Response regulator containing a CheY-like receiver domain and a GGDEF domain[T]
VP_RS01735	104.06	17.34	2.58524	6.06e-13	1.39e-11	up	VP_RS01735	DUF3316 domain-containing protein	-	-	-
VP_RS01745	28.37	8.62333	1.71805	5.3e-05	0.000266197	up	VP_RS01745	heavy metal sensor histidine kinase	GO:0000155,GO:0005524,GO:0005622,GO:0005886,GO:0016021	K07644-ko02020 Two-component system	COG5002-Signal transduction histidine kinase[T]
VP_RS01750	12.53	5828.11	-8.8615	5.32e-250	2.48e-246	down	VP_RS01750	glycerol dehydrogenase	GO:0008888,GO:0019588,GO:0046872	K00005-ko00640 Propanoate metabolism;ko00561 Glycerolipid metabolism	COG0371-Glycerol dehydrogenase and related enzymes[C]
VP_RS01755	11.82	1248.8	-6.72317	1.25e-180	2.91e-177	down	dhaK	dihydroxyacetone kinase subunit DhaK	GO:0004371,GO:0005829,GO:0006071,GO:0006974,GO:0019563,GO:0042182,GO:0046365,GO:0047324	K05878-ko00561 Glycerolipid metabolism	COG2376-Dihydroxyacetone kinase[G]
VP_RS01760	16.1967	1075.74	-6.05349	2.3e-79	1.54e-76	down	dhaL	dihydroxyacetone kinase ADP-binding subunit DhaL	GO:0000287,GO:0004371,GO:0005524,GO:0005829,GO:0006071,GO:0019563,GO:0043531	K05879-ko00561 Glycerolipid metabolism	COG2376-Dihydroxyacetone kinase[G]
VP_RS01765	17.9767	979.193	-5.7674	4.04e-62	1.57e-59	down	ptsP	phosphoenolpyruvate--protein phosphotransferase	GO:0005737,GO:0008965,GO:0009401,GO:0016021,GO:0016301,GO:0016310,GO:0016772,GO:0046872	-	COG1080-Phosphoenolpyruvate-protein kinase (PTS system EI component in bacteria)[G]
VP_RS01790	2.09	0.566667	1.88293	0.00420378	0.0124013	up	VP_RS01790	lysophospholipid acyltransferase family protein	GO:0008152,GO:0016746	-	COG3176-Putative hemolysin[R]
VP_RS01845	5.92333	1.18	2.32762	1.25e-05	7.18e-05	up	VP_RS01845	hypothetical protein	-	-	-
VP_RS01860	36.22	8.19667	2.14368	4.23e-10	6.01e-09	up	VP_RS01860	restriction endonuclease subunit S	GO:0003677,GO:0004519,GO:0006304,GO:0009307	-	-
VP_RS01885	171.337	41.9667	2.02952	3.22e-06	2.11e-05	up	VP_RS01885	site-specific DNA-methyltransferase	GO:0003677,GO:0006306,GO:0008170,GO:0009007,GO:0009307	-	COG0863-DNA modification methylase[L]
VP_RS01935	92.6133	24.75	1.90379	9.03e-05	0.000427387	up	dnaG	DNA primase	GO:0000287,GO:0003677,GO:0003896,GO:0008270,GO:1990077	K02316-ko03030 DNA replication	COG0358-DNA primase (bacterial type)[L]
VP_RS02020	16.39	58.7967	-1.84292	3.71e-13	8.93e-12	down	VP_RS02020	methyl-accepting chemotaxis protein	GO:0005886,GO:0006935,GO:0016021	K05875-ko02020 Two-component system;ko02030 Bacterial chemotaxis	COG0840-Methyl-accepting chemotaxis protein[NT]
VP_RS02100	240.143	956.9	-1.99447	1.76e-13	4.4e-12	down	petA	ubiquinol-cytochrome c reductase iron-sulfur subunit	GO:0005886,GO:0008121,GO:0016020,GO:0016021,GO:0046872,GO:0051537	K00411-ko00190 Oxidative phosphorylation;ko02020 Two-component system;ko04260 Cardiac muscle contraction;ko05010 Alzheimer's disease;ko05012 Parkinson's disease;ko05016 Huntington's disease;ko04932 Non-alcoholic fatty liver disease (NAFLD)	COG0723-Rieske Fe-S protein[C]
VP_RS02115	640.06	214.483	1.57734	0.000251385	0.0010459	up	sspA	stringent starvation protein A	-	-	COG0625-Glutathione S-transferase[O]
VP_RS02125	22.5133	7.03	1.67918	0.000336132	0.00134568	up	VP_RS02125	BON domain-containing protein	GO:0042597	-	COG2823-Predicted periplasmic or secreted lipoprotein[R]
VP_RS02130	52.1367	14.5167	1.84459	0.000524075	0.00200725	up	VP_RS02130	phosphoheptose isomerase	GO:0005737,GO:0005975,GO:0006260,GO:0008270,GO:0008968,GO:0030246,GO:2001061	K03271-ko00540 Lipopolysaccharide biosynthesis	COG0279-Phosphoheptose isomerase[G]
VP_RS02135	46.78	12.7667	1.87351	0.00045828	0.00179013	up	VP_RS02135	YraN family protein	GO:0003676,GO:0004518	-	COG0792-Predicted endonuclease distantly related to archaeal Holliday junction resolvase[L]
VP_RS02140	180.087	48.65	1.88818	7.42e-06	4.54e-05	up	VP_RS02140	penicillin-binding protein activator	GO:0008360,GO:0009252,GO:0030234,GO:0031241	-	COG3107-Putative lipoprotein[R]
VP_RS02160	43.8567	9.64	2.18569	1.36e-06	1e-05	up	ftsL	cell division protein FtsL	GO:0005887,GO:0032153,GO:0043093	-	COG3116-Cell division protein[D]
VP_RS02165	52.0533	11.09	2.23073	2.77e-06	1.86e-05	up	VP_RS02165	penicillin-binding protein 3	GO:0005887,GO:0007049,GO:0008360,GO:0008658,GO:0008955,GO:0009252,GO:0016021,GO:0031226,GO:0032153,GO:0042493,GO:0051301,GO:0071555	K03587-ko00550 Peptidoglycan biosynthesis;ko01501 beta-Lactam resistance	COG0768-Cell division protein FtsI/penicillin-binding protein 2[M]
VP_RS02175	72.3833	17.5367	2.04528	0.000318768	0.0012861	up	murF	UDP-N-acetylmuramoyl-tripeptide--D-alanyl-D- alanine ligase	GO:0005524,GO:0005737,GO:0005829,GO:0007049,GO:0008360,GO:0008766,GO:0009252,GO:0047480,GO:0051301,GO:0071555	K01929-ko00300 Lysine biosynthesis;ko00550 Peptidoglycan biosynthesis;ko01502 Vancomycin resistance	COG0770-UDP-N-acetylmuramyl pentapeptide synthase[M]
VP_RS02180	87.6967	23.64	1.89129	1.26e-10	1.94e-09	up	mraY	phospho-N-acetylmuramoyl-pentapeptide- transferase	GO:0005886,GO:0007049,GO:0008360,GO:0008963,GO:0009252,GO:0016021,GO:0051301,GO:0051992,GO:0071555	K01000-ko00550 Peptidoglycan biosynthesis;ko01502 Vancomycin resistance	COG0472-UDP-N-acetylmuramyl pentapeptide phosphotransferase/UDP-N-acetylglucosamine-1-phosphate transferase[M]
VP_RS02190	90.3667	26.98	1.7439	0.00167572	0.00553901	up	ftsW	cell division protein FtsW	GO:0005887,GO:0008360,GO:0009252,GO:0015648,GO:0032153,GO:0043093,GO:0071555	K03588-ko04112 Cell cycle - Caulobacter	COG0772-Bacterial cell division membrane protein[D]
VP_RS02255	1.30667	0.0333333	5.29278	0.00155673	0.00520473	up	VP_RS02255	hypothetical protein	GO:0016021	-	-
VP_RS02260	6.1	1.24667	2.29073	0.000107171	0.000495877	up	VP_RS02260	hypothetical protein	GO:0016021	-	-
VP_RS02315	3.88	27.58	-2.82949	1.7e-06	1.21e-05	down	gltB	glutamate synthase large subunit	GO:0004355,GO:0005737,GO:0006537,GO:0015930,GO:0016041,GO:0019676,GO:0046872,GO:0051538,GO:0097054	K00265-ko01230 Biosynthesis of amino acids;ko00910 Nitrogen metabolism;ko00250 Alanine, aspartate and glutamate metabolism	COG0069-Glutamate synthase domain 2[E]
VP_RS02470	35.1267	7.06333	2.31415	2.95e-08	3.09e-07	up	VP_RS02470	hypothetical protein	GO:0004812	-	-
VP_RS02525	158	28.88	2.45178	1.75e-07	1.58e-06	up	rpsT	30S ribosomal protein S20	GO:0003735,GO:0005840,GO:0006412,GO:0019843	K02968-ko03010 Ribosome	COG0268-Ribosomal protein S20[J]
VP_RS02545	26.74	8.2	1.7053	0.000115772	0.000530934	up	lspA	signal peptidase II	GO:0004190,GO:0005886,GO:0016021	K03101-ko03060 Protein export	COG0597-Lipoprotein signal peptidase[MU]
VP_RS02565	5.27667	37.7733	-2.83967	8.67e-49	2.25e-46	down	VP_RS02565	sensor histidine kinase	GO:0000155,GO:0005524,GO:0005622,GO:0005886,GO:0016021,GO:0071555	-	COG3275-Putative regulator of cell autolysis[T]
VP_RS02570	7.23333	1239.47	-7.42085	3.29e-93	3.07e-90	down	VP_RS02570	carbon starvation protein A	GO:0005887,GO:0009267,GO:0016021,GO:0031669	-	COG1966-Carbon starvation protein, predicted membrane protein[T]
VP_RS02610	49.06	8.82333	2.47515	1.11e-05	6.46e-05	up	VP_RS02610	M23 family metallopeptidase	GO:0005886,GO:0008237,GO:0016021,GO:0046872	-	COG0739-Membrane proteins related to metalloendopeptidases[M]
VP_RS02615	119.867	21.47	2.48104	2.82e-06	1.89e-05	up	VP_RS02615	PilZ domain-containing protein	GO:0035438	-	-
VP_RS02630	74.6533	25.36	1.55765	6.44e-05	0.000315558	up	trpR	trp operon repressor	GO:0003700,GO:0005737,GO:0006351,GO:0043565,GO:0045892	-	COG2973-Trp operon repressor[K]
VP_RS02645	17.9933	72.1733	-2.004	9.79e-07	7.44e-06	down	raiA	ribosome-associated translation inhibitor RaiA	GO:0006417,GO:0044238	-	COG1544-Ribosome-associated protein Y (PSrp-1)[J]
VP_RS02650	6.56333	0.683333	3.26377	5.14e-15	1.62e-13	up	VP_RS02650	lytic transglycosylase F	GO:0000270,GO:0008933,GO:0009279,GO:0016837,GO:0016998,GO:0071555	-	COG4623-Predicted soluble lytic transglycosylase fused to an ABC-type amino acid-binding protein[M]
VP_RS02670	1165.93	204.957	2.50809	0.00812722	0.0217972	up	clpB	ATP-dependent chaperone ClpB	GO:0005524,GO:0005737,GO:0009408,GO:0016485	K03695-ko04213 Longevity regulating pathway - multiple species	COG0542-ATPases with chaperone activity, ATP-binding subunit[O]
VP_RS02675	0.03	0.173333	-2.53051	0.00445217	0.01297	down	VP_RS02675	16S ribosomal RNA	-	-	-
VP_RS02695	7.26	39.3067	-2.43673	6.08e-09	7.22e-08	down	rrf	5S ribosomal RNA	-	-	-
VP_RS02700	2.23667	13.2233	-2.56366	1.45e-06	1.05e-05	down	VP_RS02700	tRNA-Asp	-	-	-
VP_RS02720	295.3	60.63	2.28408	1.03e-05	6.04e-05	up	VP_RS02720	hypothetical protein	-	-	-
VP_RS02770	14.86	5.07667	1.54948	0.000195988	0.000843257	up	pstA	phosphate ABC transporter permease PstA	GO:0005315,GO:0005887,GO:0015415,GO:0035435	K02038-ko02010 ABC transporters	COG4985-ABC-type phosphate transport system, auxiliary component[P]
VP_RS02805	127.667	6.49667	4.29654	0.00900692	0.0237606	up	VP_RS02805	malate synthase A	GO:0004474,GO:0005737,GO:0006097,GO:0006099	K01638-ko01200 Carbon metabolism;ko00620 Pyruvate metabolism;ko00630 Glyoxylate and dicarboxylate metabolism	COG2225-Malate synthase[C]
VP_RS02810	590.393	21.68	4.76724	4.47e-07	3.67e-06	up	aceA	isocitrate lyase	GO:0004451,GO:0005737,GO:0006097,GO:0006099,GO:0019752,GO:0046872,GO:0046912	K01637-ko01200 Carbon metabolism;ko00630 Glyoxylate and dicarboxylate metabolism	COG2224-Isocitrate lyase[C]
VP_RS02850	207.89	21.2167	3.29255	7.86e-05	0.000377931	up	suhB	inositol-1-monophosphatase	GO:0000287,GO:0003824,GO:0005737,GO:0006020,GO:0007165,GO:0008934,GO:0046854,GO:0046855,GO:0052832,GO:0052833	K01092-ko00562 Inositol phosphate metabolism;ko00521 Streptomycin biosynthesis;ko04070 Phosphatidylinositol signaling system	COG0483-Archaeal fructose-1,6-bisphosphatase and related enzymes of inositol monophosphatase family[G]
VP_RS02910	107.807	37.7767	1.51288	0.000783357	0.00285882	up	trmG/rlmN	bifunctional tRNA (adenosine(37)-C2)-methyltransferase TrmG/ribosomal RNA large subunit methyltransferase RlmN	GO:0000049,GO:0002935,GO:0005737,GO:0019843,GO:0046872,GO:0051539,GO:0070040,GO:0070475	-	COG0820-Predicted Fe-S-cluster redox enzyme[R]
VP_RS02955	177.13	29.0533	2.60803	4.7e-07	3.83e-06	up	xseA	exodeoxyribonuclease VII large subunit	GO:0003676,GO:0005737,GO:0006308,GO:0008855,GO:0009318	K03601-ko03430 Mismatch repair	COG1570-Exonuclease VII, large subunit[L]
VP_RS02960	394.417	132.003	1.57915	0.00608012	0.0170214	up	guaB	IMP dehydrogenase	GO:0000166,GO:0003938,GO:0006177,GO:0046872	K00088-ko00230 Purine metabolism;ko00983 Drug metabolism - other enzymes	COG0516-IMP dehydrogenase/GMP reductase[F]
VP_RS03020	23.52	81.85	-1.79909	3.36e-16	1.22e-14	down	VP_RS03020	O-acetylhomoserine aminocarboxypropyltransferase/cysteine synthase	GO:0003961,GO:0004124,GO:0005634,GO:0005737,GO:0005829,GO:0006535,GO:0030170,GO:0071269	K01740-ko00270 Cysteine and methionine metabolism	COG2873-O-acetylhomoserine sulfhydrylase[E]
VP_RS03055	14.5467	0.41	5.14892	3.8e-18	1.79e-16	up	VP_RS03055	porin family protein	GO:0000746,GO:0005198,GO:0006811,GO:0009279,GO:0015288,GO:0016021,GO:0046930	-	-
VP_RS03110	37.3333	12.6	1.56704	0.00686814	0.0188319	up	bamE	outer membrane protein assembly factor BamE	GO:0009279,GO:0043165,GO:0051205	-	COG2913-Small protein A (tmRNA-binding)[J]
VP_RS03200	4.35667	1.14	1.93419	0.00543374	0.0154154	up	VP_RS03200	hypothetical protein	-	-	-
VP_RS03350	299.397	2915.76	-3.28374	1.51e-52	5.02e-50	down	VP_RS03350	LOG family protein	-	-	COG1611-Predicted Rossmann fold nucleotide-binding protein[R]
VP_RS03405	41.0033	133.723	-1.70544	4.6e-06	2.92e-05	down	treB	PTS trehalose transporter subunit IIBC	GO:0005886,GO:0008982,GO:0009401,GO:0015574,GO:0015771,GO:0016021,GO:0016301,GO:0043610,GO:0090589	K02819-ko00500 Starch and sucrose metabolism;ko02060 Phosphotransferase system (PTS)	COG1263-Phosphotransferase system IIC components, glucose/maltose/N-acetylglucosamine-specific[G]
VP_RS03445	42.4567	7.08667	2.58281	2.4e-10	3.57e-09	up	VP_RS03445	YbeD family protein	-	-	COG2921-Uncharacterized conserved protein[S]
VP_RS03455	46.2467	10.7367	2.1068	0.000162542	0.000715183	up	VP_RS03455	septal ring lytic transglycosylase RlpA family protein	GO:0005886,GO:0042834	-	COG0797-Lipoproteins[M]
VP_RS03460	33.2267	8.15	2.02747	1.01e-07	9.53e-07	up	rodA	rod shape-determining protein RodA	GO:0005886,GO:0007049,GO:0008360,GO:0016021,GO:0051301	-	COG0772-Bacterial cell division membrane protein[D]
VP_RS03465	18.3367	5.48333	1.74161	0.000308968	0.00125089	up	mrdA	penicillin-binding protein 2	GO:0005887,GO:0008144,GO:0008360,GO:0008658,GO:0009002,GO:0009252,GO:0016021,GO:0042493,GO:0046677,GO:0071555,GO:0071972	K05515-ko00550 Peptidoglycan biosynthesis;ko01501 beta-Lactam resistance	COG0768-Cell division protein FtsI/penicillin-binding protein 2[M]
VP_RS03475	45.5033	12.4633	1.86828	0.000164519	0.000722522	up	rsfS	ribosome silencing factor	GO:0005737,GO:0017148,GO:0042256,GO:0090071	-	COG0799-Uncharacterized homolog of plant Iojap protein[S]
VP_RS03495	200.367	621.427	-1.63294	2.87e-22	2.22e-20	down	VP_RS03495	zinc ribbon-containing protein	-	-	-
VP_RS03505	571.007	176.857	1.69093	7.52e-07	5.84e-06	up	corC	CNNM family magnesium/cobalt transport protein CorC	GO:0006810,GO:0009405,GO:0016614,GO:0019836,GO:0031640,GO:0050660	-	COG4535-Putative Mg2+ and Co2+ transporter CorC[P]
VP_RS03510	176.95	47.5267	1.89653	0.00061644	0.00232423	up	ybeY	rRNA maturation RNase YbeY	GO:0004222,GO:0004521,GO:0005737,GO:0006364,GO:0008270	-	COG0319-Predicted metal-dependent hydrolase[R]
VP_RS03655	134.153	35.8733	1.9029	0.000751823	0.0027632	up	ispE	4-(cytidine 5'-diphospho)-2-C-methyl-D-erythritol kinase	GO:0005524,GO:0016114,GO:0019288,GO:0050515	K00919-ko00900 Terpenoid backbone biosynthesis	COG1947-4-diphosphocytidyl-2C-methyl-D-erythritol 2-phosphate synthase[I]
VP_RS03660	27.7567	6.53	2.08768	0.000245581	0.00102725	up	lolB	lipoprotein localization protein LolB	GO:0008565,GO:0009279	-	COG3017-Outer membrane lipoprotein involved in outer membrane biogenesis[M]
VP_RS03680	68.7767	23.6133	1.54232	0.000109041	0.000503033	up	VP_RS03680	SirB2 family protein	GO:0005886,GO:0016021	-	COG3094-Uncharacterized protein conserved in bacteria[S]
VP_RS03715	1221.25	171.683	2.83054	5.81e-14	1.61e-12	up	VP_RS03715	DUF3149 domain-containing protein	GO:0016021	-	-
VP_RS03750	18.1933	567.46	-4.96304	3.67e-57	1.32e-54	down	chiP	chitoporin	GO:0006811,GO:0009279,GO:0015288,GO:0015774,GO:0016020,GO:0046930	-	-
VP_RS03755	10.28	90.1033	-3.13174	1.54e-63	6.51e-61	down	VP_RS03755	DUF2057 domain-containing protein	-	-	COG3110-Uncharacterized protein conserved in bacteria[S]
VP_RS03880	17.28	102.913	-2.57425	7.48e-19	3.83e-17	down	VP_RS03880	flagellin	GO:0005198,GO:0005576,GO:0009420,GO:0044781,GO:0071973	K02406-ko02020 Two-component system;ko02040 Flagellar assembly;ko04626 Plant-pathogen interaction;ko05132 Salmonella infection;ko05134 Legionellosis	COG1344-Flagellin and related hook-associated proteins[N]
VP_RS03925	4.35333	27.0533	-2.63561	5.04e-07	4.09e-06	down	VP_RS03925	porin	GO:0006811,GO:0009279,GO:0015288,GO:0015774,GO:0046930,GO:0052778	-	-
VP_RS04050	61.79	188.513	-1.60922	1.62e-06	1.16e-05	down	VP_RS04050	PTS transporter subunit EIIC	GO:0005886,GO:0006974,GO:0008982,GO:0009401,GO:0015572,GO:0015764,GO:0016021,GO:0016301,GO:0019866,GO:0090586	K02804-ko00520 Amino sugar and nucleotide sugar metabolism;ko02060 Phosphotransferase system (PTS)	COG1263-Phosphotransferase system IIC components, glucose/maltose/N-acetylglucosamine-specific[G]
VP_RS04075	184.133	34.1367	2.43136	4.47e-15	1.43e-13	up	VP_RS04075	DUF2788 domain-containing protein	GO:0016021	-	-
VP_RS04150	16.3133	5.02	1.70029	0.00613314	0.0171596	up	znuB	zinc ABC transporter permease subunit ZnuB	GO:0005524,GO:0005886,GO:0006829,GO:0010043,GO:0016021,GO:0042626	K09816-ko02010 ABC transporters	COG1108-ABC-type Mn2+/Zn2+ transport systems, permease components[P]
VP_RS04155	26.58	4.48	2.56877	3.25e-07	2.76e-06	up	znuC	zinc ABC transporter ATP-binding protein ZnuC	GO:0005524,GO:0015633,GO:0016887,GO:0043190	K09817-ko02010 ABC transporters	COG1121-ABC-type Mn/Zn transport systems, ATPase component[P]
VP_RS04170	7.72333	1	2.94922	0.000235911	0.000993938	up	VP_RS04170	ferrous iron transport protein A	GO:0006974,GO:0046914,GO:0055072,GO:0070627	-	COG1918-Fe2+ transport system protein A[P]
VP_RS04175	40.3	7.47667	2.43031	3.55e-10	5.19e-09	up	feoB	Fe(2+) transporter permease subunit FeoB	GO:0005525,GO:0005886,GO:0015093,GO:0016021,GO:0055072	-	COG0370-Fe2+ transport system protein B[P]
VP_RS04180	27.36	4.63333	2.56195	2.26e-07	1.98e-06	up	VP_RS04180	iron transporter FeoC	-	-	-
VP_RS04235	27.4467	7.14	1.94263	8.09e-05	0.000388092	up	rnd	ribonuclease D	GO:0000166,GO:0003676,GO:0005737,GO:0008408,GO:0033890,GO:0042780	-	COG0349-Ribonuclease D[J]
VP_RS04315	7.75	2.14667	1.8521	0.000266205	0.00109777	up	VP_RS04315	MMPL family transporter	GO:0016021	-	COG4258-Predicted exporter[R]
VP_RS04320	7.28	1.63	2.15907	1.14e-05	6.59e-05	up	VP_RS04320	outer membrane lipoprotein carrier protein LolA	GO:0015031,GO:0042597	-	-
VP_RS04430	106.23	1.68667	5.97687	1.69e-10	2.57e-09	up	VP_RS04430	TRAP transporter substrate-binding protein	GO:0006810,GO:0015740,GO:0030288	K11688-ko02020 Two-component system	COG1638-TRAP-type C4-dicarboxylate transport system, periplasmic component[G]
VP_RS04435	24.41	0.173333	7.13778	1.46e-05	8.31e-05	up	VP_RS04435	TRAP transporter small permease	GO:0005886,GO:0015556,GO:0015740,GO:0016021	K11689-ko02020 Two-component system	COG3090-TRAP-type C4-dicarboxylate transport system, small permease component[G]
VP_RS04440	29.2167	0.593333	5.6218	1.45e-09	1.91e-08	up	VP_RS04440	TRAP transporter large permease	GO:0005886,GO:0015556,GO:0015740,GO:0016021	K11690-ko02020 Two-component system	COG1593-TRAP-type C4-dicarboxylate transport system, large permease component[G]
VP_RS04530	90.7533	29.4267	1.62483	0.00174949	0.00575026	up	VP_RS04530	2-succinyl-5-enolpyruvyl-6-hydroxy-3- cyclohexene-1-carboxylic-acid synthase	GO:0000287,GO:0009234,GO:0030145,GO:0030976,GO:0070204	K02551-ko00130 Ubiquinone and other terpenoid-quinone biosynthesis	COG1165-2-succinyl-6-hydroxy-2,4-cyclohexadiene-1-carboxylate synthase[H]
VP_RS04535	11.9767	1.56667	2.93446	5.75e-09	6.87e-08	up	menH	2-succinyl-6-hydroxy-2, 4-cyclohexadiene-1-carboxylate synthase	GO:0009234,GO:0070205	K08680-ko00130 Ubiquinone and other terpenoid-quinone biosynthesis	-
VP_RS04560	6.26333	1.51	2.05238	5.14e-06	3.25e-05	up	VP_RS04560	putative sulfate exporter family transporter	GO:0005886,GO:0016021	-	COG2855-Predicted membrane protein[S]
VP_RS04635	2.26	8.59333	-1.9269	0.000229659	0.000970404	down	VP_RS04635	PLP-dependent cysteine synthase family protein	GO:0005737,GO:0030170	K01738-ko01200 Carbon metabolism;ko01230 Biosynthesis of amino acids;ko00920 Sulfur metabolism;ko00270 Cysteine and methionine metabolism	COG0031-Cysteine synthase[E]
VP_RS04655	664.573	158.57	2.06731	0.000282295	0.001159	up	VP_RS04655	YbaY family lipoprotein	GO:0005886	-	COG3126-Uncharacterized protein conserved in bacteria[S]
VP_RS04695	135.06	39.14	1.78688	1.16e-07	1.08e-06	up	VP_RS04695	CBS domain-containing protein	-	-	COG0517-FOG: CBS domain[R]
VP_RS04705	384.34	1118.13	-1.54064	1.9e-07	1.7e-06	down	udp	uridine phosphorylase	GO:0004850,GO:0005737,GO:0009166,GO:0044206	K00757-ko00240 Pyrimidine metabolism;ko00983 Drug metabolism - other enzymes	COG2820-Uridine phosphorylase[F]
VP_RS04745	78.62	261.003	-1.7311	1.07e-24	9.6e-23	down	VP_RS04745	alpha/beta hydrolase	-	-	COG3150-Predicted esterase[R]
VP_RS04760	84.4	24.45	1.78741	0.00058172	0.00220223	up	VP_RS04760	peptidoglycan binding protein CsiV	-	-	-
VP_RS04770	27.7733	8.47333	1.7127	4.1e-05	0.00021125	up	VP_RS04770	PilZ domain-containing protein	-	-	-
VP_RS04775	33.7267	6.54	2.36653	2.39e-05	0.000131048	up	lolC	lipoprotein-releasing ABC transporter permease subunit LolC	GO:0005886,GO:0005887,GO:0016021,GO:0042953,GO:0042954,GO:0089705	K09808-ko02010 ABC transporters	COG4591-ABC-type transport system, involved in lipoprotein release, permease component[M]
VP_RS04780	55.06	15.2667	1.85062	8.77e-05	0.00041769	up	lolD	lipoprotein-releasing ABC transporter ATP-binding protein LolD	GO:0005524,GO:0016887,GO:0042954,GO:0043190	K09810-ko02010 ABC transporters	COG4181-Predicted ABC-type transport system involved in lysophospholipase L1 biosynthesis, ATPase component[Q]
VP_RS04785	27.3133	7.25333	1.91289	0.00311336	0.0095531	up	lolE	lipoprotein-releasing ABC transporter permease subunit LolE	GO:0005886,GO:0005887,GO:0009276,GO:0016021,GO:0042953,GO:0042954	K09808-ko02010 ABC transporters	COG4591-ABC-type transport system, involved in lipoprotein release, permease component[M]
VP_RS04795	2.77667	0.606667	2.19438	2.84e-06	1.9e-05	up	VP_RS04795	DNA internalization-related competence protein ComEC/Rec2	GO:0005886,GO:0006810,GO:0016021,GO:0030420	-	COG2333-Predicted hydrolase (metallo-beta-lactamase superfamily)[R]
VP_RS04905	25.8933	7.44667	1.79791	0.000241839	0.00101342	up	VP_RS04905	primosomal replication protein	GO:0003677,GO:0006261,GO:0006269,GO:0006270,GO:1990077	-	COG3923-Primosomal replication protein N''[L]
VP_RS04920	5	147.497	-4.88261	1.03e-37	1.92e-35	down	VP_RS04920	porin	-	-	-
VP_RS04930	14.89	3.41667	2.12368	3.99e-06	2.57e-05	up	VP_RS04930	pseudouridine synthase	GO:0001522,GO:0003723,GO:0006364,GO:0009982	-	COG1187-16S rRNA uridine-516 pseudouridylate synthase and related pseudouridylate synthases[J]
VP_RS04960	245.097	51.51	2.25043	1.07e-05	6.23e-05	up	infA	translation initiation factor IF-1	GO:0003743,GO:0005737,GO:0019843,GO:0043022	-	COG0361-Translation initiation factor 1 (IF-1)[J]
VP_RS04965	26.6133	8.55667	1.63703	6.15e-05	0.000303015	up	VP_RS04965	arginyltransferase	GO:0004057,GO:0005737,GO:0016598	-	COG2935-Putative arginyl-tRNA:protein arginylyltransferase[O]
VP_RS04985	13.16	2.26	2.54176	5.24e-06	3.3e-05	up	VP_RS04985	YciN family protein	-	-	-
VP_RS05005	23.4	8.25333	1.50346	0.00106888	0.00373708	up	VP_RS05005	alpha/beta hydrolase	GO:0003824,GO:0042952,GO:0047570	-	COG0596-Predicted hydrolases or acyltransferases (alpha/beta hydrolase superfamily) [R]
VP_RS05015	7.52	1.99	1.91796	1.94e-05	0.000108042	up	VP_RS05015	TVP38/TMEM64 family protein	GO:0005886,GO:0016021	-	COG0398-Uncharacterized conserved protein[S]
VP_RS05030	31.61	10.7167	1.56052	6.75e-05	0.00032849	up	torD	molecular chaperone TorD	GO:0005737,GO:0006457	K03533-ko02020 Two-component system	COG3381-Uncharacterized component of anaerobic dehydrogenases[R]
VP_RS05035	79.0667	25.09	1.65596	0.000922637	0.00329746	up	torR	two-component system response regulator TorR	GO:0000156,GO:0000160,GO:0003677,GO:0005622,GO:0005737,GO:0006351,GO:0006355	K07772-ko02020 Two-component system	COG0745-Response regulators consisting of a CheY-like receiver domain and a winged-helix DNA-binding domain[TK]
VP_RS05055	50.6033	16.0267	1.65876	8.06e-05	0.000386917	up	mukE	chromosome partition protein MukE	GO:0005737,GO:0006260,GO:0007049,GO:0007059,GO:0009295,GO:0030261,GO:0051301	-	COG3095-Uncharacterized protein involved in chromosome partitioning[D]
VP_RS05075	72.0133	13.07	2.462	1.14e-06	8.47e-06	up	VP_RS05075	ATP-dependent zinc protease	GO:0000287,GO:0005524,GO:0006412,GO:0006464,GO:0008233,GO:0016881,GO:0030145	-	COG4067-Uncharacterized protein conserved in archaea[O]
VP_RS05155	62.0633	13.9333	2.1552	1.68e-05	9.47e-05	up	tolA	cell envelope integrity protein TolA	GO:0005215,GO:0005886,GO:0008201,GO:0016020,GO:0016021	-	COG3064-Membrane protein involved in colicin uptake[M]
VP_RS05200	51.78	12.6933	2.02832	0.000836364	0.00301453	up	VP_RS05200	YecA family protein	-	-	COG3318-Predicted metal-binding protein related to the C-terminal domain of SecA[R]
VP_RS05230	2.46	0.316667	2.95762	0.00929235	0.0244166	up	VP_RS05230	helix-turn-helix transcriptional regulator	GO:0043565	-	-
VP_RS05235	1.44333	16.4233	-3.50827	2.64e-12	5.48e-11	down	VP_RS05235	hypothetical protein	GO:0016021	-	-
VP_RS05240	4.5	22.3767	-2.314	5.26e-14	1.47e-12	down	VP_RS05240	hypothetical protein	-	-	-
VP_RS05285	42.5067	13.23	1.68388	4.97e-08	5.01e-07	up	VP_RS05285	UvrD-helicase domain-containing protein	GO:0003677,GO:0003697,GO:0004003,GO:0005524,GO:0006268,GO:0008408	-	COG1074-ATP-dependent exoDNAse (exonuclease V) beta subunit (contains helicase and exonuclease domains)[L]
VP_RS05300	11.71	2.86667	2.0303	0.00418813	0.0123786	up	VP_RS05300	hypothetical protein	-	-	-
VP_RS05335	4.05	0.936667	2.11231	2.55e-05	0.000138604	up	trpS	tryptophan--tRNA ligase	GO:0004830,GO:0005524,GO:0005737,GO:0006436	K01867-ko00970 Aminoacyl-tRNA biosynthesis	COG0180-Tryptophanyl-tRNA synthetase[J]
VP_RS05385	33.05	8.02667	2.04178	2.07e-07	1.84e-06	up	lolA	outer membrane lipoprotein chaperone LolA	GO:0042597,GO:0042954	-	COG2834-Outer membrane lipoprotein-sorting protein[M]
VP_RS05415	2.16667	0.446667	2.27821	4.85e-05	0.000244658	up	bioA	adenosylmethionine--8-amino-7-oxononanoate transaminase	GO:0004015,GO:0005737,GO:0009102,GO:0030170	K00833-ko00780 Biotin metabolism	COG0161-Adenosylmethionine-8-amino-7-oxononanoate aminotransferase[H]
VP_RS05420	7.36	2.44667	1.58889	0.00657043	0.0181221	up	bioB	biotin synthase BioB	GO:0004076,GO:0005506,GO:0009102,GO:0051537,GO:0051539	K01012-ko00780 Biotin metabolism	COG0502-Biotin synthase and related enzymes[H]
VP_RS05425	6.45	1.98	1.7038	0.00081297	0.00294481	up	bioF	8-amino-7-oxononanoate synthase	GO:0008710,GO:0009102,GO:0030170	K00652-ko00780 Biotin metabolism	COG0156-7-keto-8-aminopelargonate synthetase and related enzymes[H]
VP_RS05430	5.18333	0.803333	2.68981	1.42e-06	1.03e-05	up	bioC	malonyl-ACP O-methyltransferase BioC	GO:0009102,GO:0010340	K02169-ko00780 Biotin metabolism	COG2226-Methylase involved in ubiquinone/menaquinone biosynthesis[H]
VP_RS05435	31.3	9.08333	1.78487	0.00206442	0.00667716	up	bioD	ATP-dependent dethiobiotin synthetase BioD	GO:0000287,GO:0004141,GO:0005524,GO:0005737,GO:0009102	K01935-ko00780 Biotin metabolism	COG0132-Dethiobiotin synthetase[H]
VP_RS05445	6.94333	0.56	3.63213	2.02e-08	2.17e-07	up	VP_RS05445	nuclear transport factor 2 family protein	-	-	-
VP_RS05450	18.33	2.23	3.03909	3.53e-18	1.7e-16	up	VP_RS05450	SDR family oxidoreductase	GO:0016491	-	COG4221-Short-chain alcohol dehydrogenase of unknown specificity[R]
VP_RS05455	15.4767	1.34333	3.52621	7.36e-18	3.32e-16	up	VP_RS05455	NAD(P)/FAD-dependent oxidoreductase	GO:0016491	-	COG2907-Predicted NAD/FAD-binding protein[R]
VP_RS05460	13.0867	0.926667	3.8199	1.35e-20	8.18e-19	up	VP_RS05460	DUF1365 family protein	-	-	COG3496-Uncharacterized conserved protein[S]
VP_RS05465	8.2	1.17667	2.80092	5.54e-07	4.46e-06	up	VP_RS05465	class I SAM-dependent methyltransferase	GO:0005737,GO:0006633,GO:0008610,GO:0008757,GO:0032259,GO:0071555	-	COG2230-Cyclopropane fatty acid synthase and related methyltransferases[M]
VP_RS05470	6.35333	0.79	3.00759	1.06e-05	6.21e-05	up	VP_RS05470	DUF2878 domain-containing protein	GO:0016021	-	-
VP_RS05475	4.25333	1.02	2.06002	0.00932736	0.0244457	up	VP_RS05475	chalcone isomerase family protein	GO:0016872	-	-
VP_RS05485	98.41	33.8433	1.53993	3.96e-05	0.000205295	up	purB	adenylosuccinate lyase	GO:0004018,GO:0005829,GO:0006163,GO:0006189,GO:0006974,GO:0044208,GO:0051262,GO:0070626	K01756-ko00230 Purine metabolism;ko00250 Alanine, aspartate and glutamate metabolism	COG0015-Adenylosuccinate lyase[F]
VP_RS05500	2.63	0.39	2.75352	0.00869501	0.0231338	up	VP_RS05500	hypothetical protein	-	-	-
VP_RS05505	56.5767	17.27	1.71194	3.21e-06	2.11e-05	up	VP_RS05505	inosine/guanosine kinase	GO:0005524,GO:0008906,GO:0016301,GO:0032264	K00892-ko00230 Purine metabolism	-
VP_RS05530	29.94	92.9	-1.6336	1.66e-26	1.7e-24	down	hisG	ATP phosphoribosyltransferase	GO:0000105,GO:0000287,GO:0003879,GO:0005524,GO:0005737	K00765-ko01230 Biosynthesis of amino acids;ko00340 Histidine metabolism	COG0040-ATP phosphoribosyltransferase[E]
VP_RS05580	17.2067	4.64	1.89077	0.00101683	0.00357117	up	lpxH	UDP-2,3-diacylglucosamine diphosphatase	GO:0005737,GO:0009245,GO:0016462	K03269-ko00540 Lipopolysaccharide biosynthesis	COG2908-Uncharacterized protein conserved in bacteria[S]
VP_RS05585	61.4	17.8167	1.78501	0.000249067	0.00103997	up	VP_RS05585	peptidylprolyl isomerase	GO:0003755,GO:0005737,GO:0006457	-	COG0652-Peptidyl-prolyl cis-trans isomerase (rotamase) - cyclophilin family[O]
VP_RS05620	13.2	48.7667	-1.88536	6.27e-08	6.18e-07	down	VP_RS05620	TIGR02647 family protein	GO:0003677	-	-
VP_RS05655	0.963333	0.116667	3.04564	0.00932963	0.0244457	up	VP_RS05655	arsenic efflux protein	GO:0016021	-	-
VP_RS05680	47.4333	10.7367	2.14336	6.25e-10	8.65e-09	up	VP_RS05680	ABC transporter permease subunit	GO:0005886,GO:0006810,GO:0015031,GO:0015833,GO:0016021	K19228-ko02010 ABC transporters;ko01503 Cationic antimicrobial peptide (CAMP) resistance	COG4171-ABC-type antimicrobial peptide transport system, permease component[V]
VP_RS05685	27.6767	8.37667	1.72422	3.85e-05	0.000200281	up	VP_RS05685	ABC transporter permease subunit	GO:0005886,GO:0005887,GO:0006810,GO:0015031,GO:0016021,GO:0022857,GO:0055085	K19227-ko02010 ABC transporters;ko01503 Cationic antimicrobial peptide (CAMP) resistance	COG4168-ABC-type antimicrobial peptide transport system, permease component[V]
VP_RS05700	35.98	142.243	-1.98309	1.35e-12	2.87e-11	down	pspA	phage shock protein PspA	GO:0005737,GO:0005886	-	COG1842-Phage shock protein A (IM30), suppresses sigma54-dependent transcription[KT]
VP_RS05710	15.77	48.0067	-1.60605	3.36e-13	8.16e-12	down	pspC	envelope stress response membrane protein PspC	GO:0005886,GO:0006351,GO:0006355,GO:0016021	-	COG1983-Putative stress-responsive transcriptional regulator[KT]
VP_RS05735	10.6267	0.6	4.14658	2.23e-11	3.99e-10	up	VP_RS05735	lipase secretion chaperone	GO:0005886,GO:0006457,GO:0016020,GO:0016021,GO:0016042	-	COG5380-Lipase chaperone[O]
VP_RS05740	42.79	6.39333	2.74263	0.000800267	0.0029137	up	VP_RS05740	triacylglycerol lipase	GO:0004806,GO:0016042,GO:0046872	K01046-ko00561 Glycerolipid metabolism	COG1075-Predicted acetyltransferases and hydrolases with the alpha/beta hydrolase fold[R]
VP_RS05760	7.71	1.27	2.6019	0.000117781	0.00053856	up	VP_RS05760	methyl-accepting chemotaxis protein	GO:0005886,GO:0006935,GO:0016021	K03406-ko02020 Two-component system;ko02030 Bacterial chemotaxis	COG0840-Methyl-accepting chemotaxis protein[NT]
VP_RS05775	13.1	1.77333	2.88503	4.68e-05	0.000236366	up	VP_RS05775	hybrid-cluster NAD(P)-dependent oxidoreductase	GO:0005829,GO:0009055,GO:0016491,GO:0016651,GO:0046872,GO:0050660,GO:0051537,GO:0071949	-	COG1018-Flavodoxin reductases (ferredoxin-NADPH reductases) family 1[C]
VP_RS05780	44.9667	7.94333	2.50104	0.00105178	0.00368556	up	hcp	hydroxylamine reductase	GO:0005737,GO:0046872,GO:0050418,GO:0051537	K05601-ko00910 Nitrogen metabolism	COG1151-6Fe-6S prismane cluster-containing protein[C]
VP_RS05790	23.2033	6.75667	1.77995	0.000500401	0.00193361	up	VP_RS05790	glycine zipper 2TM domain-containing protein	GO:0009279,GO:0019867	-	COG3133-Outer membrane lipoprotein[M]
VP_RS05795	3.27333	0.576667	2.50495	0.000146381	0.000653323	up	VP_RS05795	CDP-alcohol phosphatidyltransferase family protein	GO:0005886,GO:0008654,GO:0016021,GO:0016780	-	-
VP_RS05835	4.15667	1.20333	1.78839	0.000629801	0.00237078	up	VP_RS05835	sensor histidine kinase	GO:0000155,GO:0005524,GO:0005622,GO:0005886,GO:0006351,GO:0006355,GO:0016021	K14986-ko02020 Two-component system	COG4191-Signal transduction histidine kinase regulating C4-dicarboxylate transport system[T]
VP_RS05845	147.697	14.5333	3.3452	4.42e-14	1.26e-12	up	VP_RS05845	META domain-containing protein	GO:0009279,GO:0009408	-	COG3187-Heat shock protein[O]
VP_RS05850	17.85	3.28667	2.44123	3.95e-07	3.29e-06	up	VP_RS05850	DUF1289 domain-containing protein	-	-	COG3313-Predicted Fe-S protein[R]
VP_RS05855	918.34	40.8267	4.49144	1.47e-28	1.76e-26	up	VP_RS05855	hypothetical protein	-	-	-
VP_RS05860	97.1767	416.65	-2.10015	1.89e-10	2.85e-09	down	VP_RS05860	bifunctional UDP-sugar hydrolase/5'-nucleotidase	GO:0000166,GO:0008253,GO:0008768,GO:0009166,GO:0009279,GO:0046872	K11751-ko00230 Purine metabolism;ko00240 Pyrimidine metabolism;ko00760 Nicotinate and nicotinamide metabolism	COG0737-5'-nucleotidase/2',3'-cyclic phosphodiesterase and related esterases[F]
VP_RS05865	2.98667	0.58	2.36441	0.000295993	0.00120727	up	VP_RS05865	GNAT family N-acetyltransferase	GO:0008080	-	COG1247-Sortase and related acyltransferases[M]
VP_RS05915	10.0667	0.943333	3.41567	2.46e-14	7.3e-13	up	VP_RS05915	MtrB/PioB family decaheme-associated outer membrane protein	GO:0006810,GO:0016020	-	-
VP_RS05920	14.6033	1.82667	2.99901	1.22e-08	1.38e-07	up	VP_RS05920	DmsE family decaheme c-type cytochrome	GO:0006807,GO:0020037,GO:0042597,GO:0046872,GO:0055114	-	-
VP_RS05925	16.07	2.43667	2.72139	6.64e-07	5.25e-06	up	VP_RS05925	OmcA/MtrC family decaheme c-type cytochrome	-	-	-
VP_RS05960	9.13	1.82333	2.32404	1.73e-09	2.24e-08	up	VP_RS05960	ABC transporter	GO:0016021	-	COG5621-Predicted secreted hydrolase[R]
VP_RS05995	16.6633	162	-3.28124	4.44e-68	2.59e-65	down	VP_RS05995	iron-containing alcohol dehydrogenase	GO:0000947,GO:0004022,GO:0005739,GO:0006113,GO:0016491,GO:0046872	-	COG1454-Alcohol dehydrogenase, class IV[C]
VP_RS06005	79.6867	26.8233	1.57085	0.0016983	0.00560433	up	panP	putative pyridoxal-dependent aspartate 1-decarboxylase	GO:0004068,GO:0004782,GO:0016831,GO:0019752,GO:0030170	K01580-ko00650 Butanoate metabolism;ko00250 Alanine, aspartate and glutamate metabolism;ko00410 beta-Alanine metabolism;ko00430 Taurine and hypotaurine metabolism;ko02024 Quorum sensing;ko04727 GABAergic synapse;ko04940 Type I diabetes mellitus	COG0076-Glutamate decarboxylase and related PLP-dependent proteins[E]
VP_RS06065	30.82	10.5433	1.54754	0.000109474	0.000504533	up	cydD	cysteine/glutathione ABC transporter permease/ATP-binding protein CydD	GO:0005524,GO:0005886,GO:0005887,GO:0016020,GO:0016021,GO:0016887,GO:0033228,GO:0034040,GO:0034775,GO:0042626,GO:0042883,GO:0043190,GO:0045454	K16013-ko02010 ABC transporters	COG4988-ABC-type transport system involved in cytochrome bd biosynthesis, ATPase and permease components[CO]
VP_RS06110	9.28	3.23333	1.5211	0.000471862	0.00183857	up	VP_RS06110	ATP-dependent RNA helicase	GO:0000398,GO:0003676,GO:0004004,GO:0004386,GO:0005524,GO:0005681,GO:0005737,GO:0008380,GO:0016020,GO:0035194	-	COG1643-HrpA-like helicases[L]
VP_RS06150	182.587	35.8633	2.348	2.07e-07	1.84e-06	up	VP_RS06150	OmpA family protein	GO:0005886,GO:0009279,GO:0016021	-	COG2885-Outer membrane protein and related peptidoglycan-associated (lipo)proteins[M]
VP_RS06245	157.287	46.1667	1.76847	0.00252892	0.00795877	up	VP_RS06245	TetR/AcrR family transcriptional regulator	GO:0003677,GO:0006351,GO:0006355	-	COG1309-Transcriptional regulator[K]
VP_RS06260	1.87	0.36	2.37697	0.000187062	0.000807832	up	VP_RS06260	hypothetical protein	-	-	-
VP_RS06305	50.1533	255.127	-2.3468	2.58e-05	0.000139901	down	cdd	cytidine deaminase	GO:0004126,GO:0008270	K01489-ko00240 Pyrimidine metabolism;ko00983 Drug metabolism - other enzymes	COG0295-Cytidine deaminase[F]
VP_RS06310	23.61	8.03333	1.55533	0.00773974	0.0209022	up	VP_RS06310	LrgB family protein	GO:0005886,GO:0016021	-	COG1346-Putative effector of murein hydrolase[M]
VP_RS06380	238.387	46.91	2.34534	6.36e-05	0.000312609	up	VP_RS06380	DUF1415 family protein	-	-	COG3310-Uncharacterized protein conserved in bacteria[S]
VP_RS06410	3.07	1	1.61824	0.00741496	0.0201535	up	VP_RS06410	2-C-methyl-D-erythritol 4-phosphate cytidylyltransferase	GO:0016114,GO:0019288,GO:0050518	-	COG1211-4-diphosphocytidyl-2-methyl-D-erithritol synthase[I]
VP_RS06420	4.16667	1.11333	1.90401	0.00049188	0.00190542	up	VP_RS06420	LicD family protein	GO:0009103,GO:0016740	-	COG3475-LPS biosynthesis protein[M]
VP_RS06435	4.04333	22.56	-2.48015	1.41e-05	8.07e-05	down	VP_RS06435	hypothetical protein	-	-	-
VP_RS06440	14.3	103.067	-2.84949	5.74e-08	5.71e-07	down	VP_RS06440	peptidase S41	GO:0008236,GO:0031977	-	COG0793-Periplasmic protease[M]
VP_RS06455	1.89	8.31	-2.13646	8.93e-05	0.000424169	down	VP_RS06455	aldehyde dehydrogenase (NADP(+))	GO:0016620,GO:0033721	K13877-ko00053 Ascorbate and aldarate metabolism	COG1012-NAD-dependent aldehyde dehydrogenases[C]
VP_RS06460	0.77	2.79	-1.85733	0.000181998	0.000789617	down	VP_RS06460	4-hydroxyproline epimerase	-	K12658-ko00330 Arginine and proline metabolism	COG3938-Proline racemase[E]
VP_RS06470	0.31	1.91	-2.62323	1.2e-08	1.37e-07	down	VP_RS06470	polyamine ABC transporter substrate-binding protein	-	K02055-ko02024 Quorum sensing	COG0687-Spermidine/putrescine-binding periplasmic protein[E]
VP_RS06540	46.8833	139.08	-1.56877	6.49e-16	2.27e-14	down	VP_RS06540	M20/M25/M40 family metallo-hydrolase	GO:0008152,GO:0008237,GO:0016787,GO:0046872	-	COG2195-Di- and tripeptidases[E]
VP_RS06570	4.03333	0.71	2.50608	0.00424935	0.0124962	up	VP_RS06570	hypothetical protein	-	-	-
VP_RS06615	32.5133	6.70333	2.27808	2.76e-09	3.49e-08	up	VP_RS06615	MlaE family lipid ABC transporter permease subunit	GO:0006810,GO:0008237,GO:0043190	K02066-ko02010 ABC transporters	COG0767-ABC-type transport system involved in resistance to organic solvents, permease component[Q]
VP_RS06620	8.64333	2.19667	1.97627	5.49e-05	0.000273624	up	VP_RS06620	ATP-binding cassette domain-containing protein	GO:0005524,GO:0006810,GO:0016887	K02065-ko02010 ABC transporters	COG1127-ABC-type transport system involved in resistance to organic solvents, ATPase component[Q]
VP_RS06625	7.6	1.48667	2.35392	1.86e-07	1.68e-06	up	VP_RS06625	MCE family protein	GO:0016021	K02067-ko02010 ABC transporters	-
VP_RS06630	19.97	4.11667	2.27829	6.09e-08	6.03e-07	up	VP_RS06630	hypothetical protein	-	-	-
VP_RS06635	13.1533	2.94667	2.15827	0.000999995	0.00351733	up	VP_RS06635	mechanosensitive ion channel	GO:0005886,GO:0006811,GO:0016021,GO:0055085	-	COG3264-Small-conductance mechanosensitive channel[M]
VP_RS06645	10.6567	3.36667	1.66236	0.00020387	0.00087074	up	pdxY	pyridoxal kinase	GO:0000287,GO:0005524,GO:0008478,GO:0009443	-	COG2240-Pyridoxal/pyridoxine/pyridoxamine kinase[H]
VP_RS06685	40.1167	121.893	-1.60335	4.55e-18	2.12e-16	down	VP_RS06685	SLC13 family permease	GO:0005215,GO:0005886,GO:0006814,GO:0016021,GO:0055085,GO:0098656	-	COG0471-Di- and tricarboxylate transporters[P]
VP_RS06695	43.3667	124.627	-1.52295	4.72e-13	1.13e-11	down	VP_RS06695	response regulator	GO:0000160,GO:0005524,GO:0005622,GO:0005737,GO:0006351,GO:0006355,GO:0043565	-	COG3437-Response regulator containing a CheY-like receiver domain and an HD-GYP domain[KT]
VP_RS06715	542.67	107.68	2.33332	0.00727363	0.0198387	up	VP_RS06715	YjjI family glycine radical enzyme	-	-	-
VP_RS06720	98.2167	9.11	3.43044	6.34e-10	8.75e-09	up	VP_RS06720	YjjW family glycine radical enzyme activase	GO:0016491,GO:0046872,GO:0051539	-	COG1180-Pyruvate-formate lyase-activating enzyme[O]
VP_RS06755	19.1933	6.03	1.67038	0.00167445	0.00553901	up	VP_RS06755	OmpA family protein	GO:0005509,GO:0006811,GO:0008360,GO:0009279,GO:0015288,GO:0019867,GO:0044406,GO:0046930	-	-
VP_RS06800	2.00333	0.59	1.76362	0.00238476	0.00754449	up	VP_RS06800	protein kinase family protein	GO:0000778,GO:0000780,GO:0004672,GO:0005524,GO:0005737,GO:0005828,GO:0005876,GO:0007052,GO:0008608,GO:0032133,GO:0032465,GO:0035174,GO:0044774,GO:0045143,GO:0045144,GO:0051228,GO:0051233,GO:0090232,GO:1901673,GO:1901925	K16224-ko04016 MAPK signaling pathway - plant;ko04626 Plant-pathogen interaction	COG0515-Serine/threonine protein kinase[RTKL]
VP_RS06805	5.61667	1.61667	1.79669	0.000201019	0.000862815	up	tssA	type VI secretion system protein TssA	-	-	COG3515-Uncharacterized protein conserved in bacteria[S]
VP_RS06830	4.20333	1.15667	1.86156	0.000147347	0.000657006	up	tssG	type VI secretion system baseplate subunit TssG	-	-	COG3520-Uncharacterized protein conserved in bacteria[S]
VP_RS06915	22.7867	7.53667	1.59619	0.00682781	0.0187323	up	VP_RS06915	HD-GYP domain-containing protein	GO:0004112,GO:0009214,GO:0016787	-	COG2206-HD-GYP domain[T]
VP_RS06925	25.32	5.01333	2.33644	4.73e-08	4.78e-07	up	VP_RS06925	amino acid permease	GO:0005887,GO:0015173	-	COG0814-Amino acid permeases[E]
VP_RS06935	35.08	6.45667	2.44179	6.66e-09	7.88e-08	up	VP_RS06935	hypothetical protein	-	-	-
VP_RS07000	54.0533	13.6967	1.98056	1.34e-05	7.72e-05	up	VP_RS07000	TerB family tellurite resistance protein	-	-	COG4103-Uncharacterized protein conserved in bacteria[S]
VP_RS07015	25.97	5.96667	2.12185	0.0065887	0.018151	up	VP_RS07015	MipA/OmpV family protein	-	-	-
VP_RS07025	197.317	32.73	2.59183	0.000246477	0.00103008	up	dmsB	dimethylsulfoxide reductase subunit B	GO:0005737,GO:0016491,GO:0046872,GO:0051539	K07307-ko00920 Sulfur metabolism	COG0437-Fe-S-cluster-containing hydrogenase components 1[C]
VP_RS07030	239.957	43.4367	2.46579	0.00198683	0.00645753	up	VP_RS07030	dimethyl sulfoxide reductase anchor subunit	GO:0005886,GO:0016021,GO:0016491,GO:0019645	K07308-ko00920 Sulfur metabolism	COG3302-DMSO reductase anchor subunit[R]
VP_RS07035	95.9733	17.3333	2.46908	0.00150399	0.00505012	up	VP_RS07035	molecular chaperone TorD family protein	GO:0005048,GO:0061077	-	COG3381-Uncharacterized component of anaerobic dehydrogenases[R]
VP_RS07040	90.84	19.51	2.21911	0.000940758	0.00334939	up	VP_RS07040	4Fe-4S binding protein	GO:0005506,GO:0009055,GO:0051539	-	COG2221-Dissimilatory sulfite reductase (desulfoviridin), alpha and beta subunits[C]
VP_RS07045	25.67	4.13667	2.63354	2.51e-06	1.71e-05	up	VP_RS07045	FMN-dependent NADH-azoreductase	GO:0008752,GO:0009055,GO:0010181,GO:0016652,GO:0016661	-	COG1182-Acyl carrier protein phosphodiesterase[I]
VP_RS07065	61.29	7.58333	3.01475	2.12e-05	0.000116786	up	VP_RS07065	BCCT family transporter	GO:0005215,GO:0005886,GO:0006814,GO:0006865,GO:0016021	-	COG1292-Choline-glycine betaine transporter[M]
VP_RS07160	1.60667	0.376667	2.09271	0.00332645	0.0101535	up	VP_RS07160	DUF3080 domain-containing protein	-	-	-
VP_RS07225	11.3033	2.54667	2.15007	0.000986044	0.0034735	up	VP_RS07225	hypothetical protein	GO:0016021	-	-
VP_RS07240	4.89667	1.15	2.09017	0.00270846	0.00843838	up	VP_RS07240	DTW domain-containing protein	-	-	COG3148-Uncharacterized conserved protein[S]
VP_RS07345	4.00333	1.25	1.67927	0.00419561	0.012385	up	VP_RS07345	RHS domain-containing protein	GO:0004518,GO:0097264	-	COG3209-Rhs family protein[M]
VP_RS07365	2.17333	0.63	1.78649	0.00289195	0.00895623	up	VP_RS07365	ammonium transporter	GO:0005887,GO:0008519,GO:0015695,GO:0016021,GO:0019740,GO:0072488	-	COG0004-Ammonia permease[P]
VP_RS07370	22.9433	4.65	2.30277	0.000213855	0.000910053	up	VP_RS07370	hypothetical protein	-	-	-
VP_RS07380	195.13	53.76	1.85983	5.17e-10	7.22e-09	up	VP_RS07380	extracellular solute-binding protein	GO:0015846,GO:0019808,GO:0042597	K11069-ko02010 ABC transporters	COG0687-Spermidine/putrescine-binding periplasmic protein[E]
VP_RS07385	53.1967	18.3567	1.53503	0.00817451	0.0218863	up	VP_RS07385	extracellular solute-binding protein	GO:0015846,GO:0019808,GO:0042597	K11069-ko02010 ABC transporters	COG0687-Spermidine/putrescine-binding periplasmic protein[E]
VP_RS07390	163.737	20.14	3.02324	1.76e-08	1.95e-07	up	potC	spermidine/putrescine ABC transporter permease PotC	GO:0005886,GO:0006810,GO:0015417,GO:0015846,GO:0016021	K11070-ko02010 ABC transporters	COG1177-ABC-type spermidine/putrescine transport system, permease component II[E]
VP_RS07395	72.3033	17.7933	2.02273	1.11e-05	6.47e-05	up	potB	spermidine/putrescine ABC transporter permease PotB	GO:0005886,GO:0006810,GO:0016021	K11071-ko02010 ABC transporters	COG1176-ABC-type spermidine/putrescine transport system, permease component I[E]
VP_RS07400	71.3967	22.84	1.64429	0.000202601	0.000867704	up	potA	spermidine/putrescine ABC transporter ATP-binding protein PotA	GO:0005524,GO:0015594,GO:0015595,GO:0043190	K11072-ko02010 ABC transporters	COG3842-ABC-type spermidine/putrescine transport systems, ATPase components[E]
VP_RS07420	14.49	3.86333	1.90714	0.00667506	0.0183564	up	ttcA	tRNA 2-thiocytidine(32) synthetase TtcA	GO:0005524,GO:0005737,GO:0008033	-	COG0037-Predicted ATPase of the PP-loop superfamily implicated in cell cycle control[D]
VP_RS07430	552.563	170.217	1.69877	0.00203526	0.00660115	up	VP_RS07430	FNR family transcription factor	GO:0003677,GO:0003700,GO:0005622,GO:0005737,GO:0006351,GO:0046872,GO:0051539	-	COG0664-cAMP-binding proteins - catabolite gene activator and regulatory subunit of cAMP-dependent protein kinases[T]
VP_RS07435	33.6267	10.16	1.72671	1.84e-06	1.3e-05	up	VP_RS07435	sulfite exporter TauE/SafE family protein	GO:0016021	-	COG2836-Uncharacterized conserved protein[S]
VP_RS07440	33.1133	10.3433	1.67871	0.000752811	0.00276465	up	ccoS	cbb3-type cytochrome oxidase assembly protein CcoS	GO:0005886,GO:0009399,GO:0016021	-	COG3197-Uncharacterized protein, possibly involved in nitrogen fixation[P]
VP_RS07485	5.72	1.62667	1.8141	6.4e-05	0.000313921	up	VP_RS07485	response regulator	GO:0000155,GO:0004721,GO:0005524,GO:0005622,GO:0005886,GO:0016021	K07679-ko02020 Two-component system;ko05133 Pertussis	COG5002-Signal transduction histidine kinase[T]
VP_RS07630	0.476667	1.45667	-1.61162	0.00932442	0.0244457	down	VP_RS07630	hypothetical protein	-	-	-
VP_RS07665	22.3	7.78667	1.51797	3.88e-05	0.000201546	up	VP_RS07665	Lon protease family protein	GO:0003697,GO:0004176,GO:0004252,GO:0005524,GO:0005737,GO:0006515,GO:0030163,GO:0051131	-	COG1067-Predicted ATP-dependent protease[O]
VP_RS07675	745.06	241.36	1.62617	0.000116126	0.000532034	up	rmf	ribosome modulation factor	GO:0005737,GO:0006417	-	COG3130-Ribosome modulation factor[J]
VP_RS07705	96.21	31.71	1.60125	0.00731353	0.0199359	up	pyrD	quinone-dependent dihydroorotate dehydrogenase	GO:0004152,GO:0005737,GO:0005886,GO:0006207,GO:0044205	K00254-ko00240 Pyrimidine metabolism	COG0167-Dihydroorotate dehydrogenase[F]
VP_RS07725	17.1467	1.45333	3.56049	4.06e-12	8.22e-11	up	VP_RS07725	hypothetical protein	-	-	-
VP_RS07735	140.273	47.6567	1.55749	0.00070929	0.00262758	up	proQ	RNA chaperone ProQ	GO:0005737,GO:0010608,GO:0033592,GO:0034057	-	COG3109-Activator of osmoprotectant transporter ProP[T]
VP_RS07810	19.33	6.05	1.67583	0.00118659	0.0040934	up	VP_RS07810	amino acid ABC transporter ATP-binding protein	GO:0005524,GO:0015424	K09972-ko02010 ABC transporters	COG1126-ABC-type polar amino acid transport system, ATPase component[E]
VP_RS07845	90.0733	8.55667	3.39598	2.67e-13	6.56e-12	up	VP_RS07845	calcium-binding protein	GO:0004222,GO:0005509,GO:0005615,GO:0007154,GO:0008270,GO:0009405,GO:0016021,GO:0031012	-	-
VP_RS07850	67.7033	17.7067	1.93493	1.09e-06	8.11e-06	up	VP_RS07850	TolC family outer membrane protein	GO:0005215,GO:0009279,GO:0016021,GO:0019867,GO:0046677	-	-
VP_RS07855	32.1267	10.6533	1.59247	9.86e-05	0.00046186	up	VP_RS07855	OmpA family protein	GO:0005509,GO:0006811,GO:0008360,GO:0009279,GO:0015288,GO:0016021,GO:0046930	-	COG2885-Outer membrane protein and related peptidoglycan-associated (lipo)proteins[M]
VP_RS07875	78.9567	13.6767	2.52934	2.9e-12	5.98e-11	up	VP_RS07875	DUF2750 domain-containing protein	-	-	-
VP_RS07905	3.4	0.86	1.98313	0.00010308	0.000480766	up	VP_RS07905	trypsin-like serine protease	GO:0004252,GO:0004553,GO:0005576,GO:0005975,GO:0030246	-	COG5640-Secreted trypsin-like serine protease[O]
VP_RS07910	5.16667	1.53667	1.74943	0.00421407	0.0124081	up	VP_RS07910	GNAT family N-acetyltransferase	GO:0008080	-	-
VP_RS07950	61.47	0.65	6.5633	1.09e-05	6.34e-05	up	VP_RS07950	tripartite tricarboxylate transporter substrate binding protein	GO:0030288	K07795-ko02020 Two-component system	COG3181-Uncharacterized protein conserved in bacteria[S]
VP_RS07955	31.0267	0.316667	6.6144	0.000107299	0.000495978	up	VP_RS07955	tripartite tricarboxylate transporter TctB family protein	GO:0016021	-	-
VP_RS07960	38.15	0.333333	6.83857	9.61e-06	5.69e-05	up	VP_RS07960	tripartite tricarboxylate transporter permease	GO:0016021	K07793-ko02020 Two-component system	COG3333-Uncharacterized protein conserved in bacteria[S]
VP_RS07975	30.95	2932.2	-6.5659	9.41e-20	5.1e-18	down	vopD	type III secretion system translocon subunit VopD	GO:0016021	-	-
VP_RS07980	16.9667	2143.3	-6.98099	1.01e-22	8e-21	down	vopB	type III secretion system translocon subunit VopB	GO:0005886,GO:0009405,GO:0016021	-	COG5613-Uncharacterized conserved protein[S]
VP_RS07985	4.20667	317.13	-6.23625	7.67e-19	3.89e-17	down	vcrH	SycD/LcrH family type III secretion system chaperone VcrH	GO:0006950	-	-
VP_RS07990	2.21	91.2067	-5.36702	1.31e-14	3.96e-13	down	vcrV	type III secretion system needle tip protein VcrV	GO:0005576,GO:0009405	-	-
VP_RS07995	0.26	15.9167	-5.93588	1.43e-11	2.63e-10	down	vcrG	LcrG family type III secretion system chaperone VcrG	-	-	-
VP_RS08000	0.856667	7.92333	-3.2093	6.98e-06	4.29e-05	down	vcrR	LcrR family type III secretion system chaperone VcrR	-	-	-
VP_RS08005	1.04333	14.24	-3.77068	9.63e-11	1.52e-09	down	vcrD	SctV family type III secretion system export apparatus subunit VcrD	GO:0005886,GO:0009306,GO:0009405,GO:0016021	K03230-ko03070 Bacterial secretion system	COG4789-Type III secretory pathway, component EscV[U]
VP_RS08010	0.513333	9.91	-4.27092	8.34e-11	1.35e-09	down	vscY	type III secretion system chaperone VscY	GO:0005737	-	-
VP_RS08015	0.51	12.0867	-4.56678	9.05e-11	1.45e-09	down	vscX	type III secretion system protein VscX	GO:0005576	K04059-ko03070 Bacterial secretion system	-
VP_RS08020	0.51	44.43	-6.44489	3.13e-16	1.15e-14	down	sycN	type III secretion chaperone SycN	GO:0005737,GO:0005886,GO:0009306,GO:0050708	-	-
VP_RS08025	0.213333	31.33	-7.19829	4.79e-14	1.35e-12	down	VP_RS08025	TyeA family type III secretion system gatekeeper subunit	-	-	-
VP_RS08030	1.22	126.14	-6.692	3.24e-20	1.91e-18	down	vopN	SctW family type III secretion system gatekeeper subunit VopN	GO:0009279,GO:0009405,GO:0009986,GO:0019867,GO:0030254,GO:0050709	K04058-ko03070 Bacterial secretion system	-
VP_RS08035	0.846667	46.4833	-5.77878	1.56e-21	1.05e-19	down	vscN	SctN family type III secretion system ATPase VscN	GO:0005524,GO:0005737,GO:0006754,GO:0009405,GO:0030254,GO:0030257,GO:0046961	K03224-ko03070 Bacterial secretion system	COG1157-Flagellar biosynthesis/type III secretory pathway ATPase[NU]
VP_RS08040	0.0966667	2.53	-4.70998	1.14e-06	8.46e-06	down	vscO	type III secretion system central stalk protein VscO	GO:0009405	-	-
VP_RS08045	0.17	4.11	-4.59553	7.48e-09	8.76e-08	down	vscP	type III secretion system needle length determinant VscP	GO:0009405	-	-
VP_RS08050	0.22	7.87333	-5.1614	1.48e-09	1.94e-08	down	vscQ	SctQ family type III secretion system cytoplasmic ring protein VscQ	GO:0009405,GO:0030254	K03225-ko03070 Bacterial secretion system	COG1886-Flagellar motor switch/type III secretory pathway protein[NU]
VP_RS08055	0.943333	7.56333	-3.00318	2.62e-07	2.28e-06	down	vscR	SctR family type III secretion system export apparatus subunit VscR	GO:0005886,GO:0009306,GO:0009405,GO:0016021	K03226-ko03070 Bacterial secretion system	COG4790-Type III secretory pathway, component EscR[U]
VP_RS08060	0.66	5.22333	-2.98443	1.6e-05	9.06e-05	down	vscS	SctS family type III secretion system export apparatus subunit VscS	GO:0005886,GO:0009306,GO:0009405,GO:0016021	K03227-ko03070 Bacterial secretion system	COG4794-Type III secretory pathway, component EscS[U]
VP_RS08065	0.223333	1.61333	-2.85277	7.76e-05	0.000373744	down	vscT	SctT family type III secretion system export apparatus subunit VscT	GO:0005622,GO:0005886,GO:0006605,GO:0009405,GO:0016021	K03228-ko03070 Bacterial secretion system	COG4791-Type III secretory pathway, component EscT[U]
VP_RS08075	13.9733	3.00667	2.21644	2.8e-06	1.88e-05	up	VP_RS08075	LysR family transcriptional regulator	GO:0003677,GO:0003700,GO:0006351	-	COG0583-Transcriptional regulator[K]
VP_RS08095	0.91	421.14	-8.85422	1.15e-26	1.28e-24	down	vopQ	type III secretion system effector VopQ	-	-	-
VP_RS08100	0.67	235.88	-8.45968	7.76e-12	1.5e-10	down	vecA	CesT family type III secretion system chaperone VecA	GO:0005737,GO:0050708	-	-
VP_RS08105	0.466667	17.0467	-5.19095	1.51e-11	2.77e-10	down	vopR	type III secretion system effector VopR	-	-	-
VP_RS08110	0.696667	6.19333	-3.15218	2.88e-07	2.49e-06	down	VP_RS08110	type III secretion system chaperone	GO:0005737,GO:0050708	-	-
VP_RS08115	2.07667	109.553	-5.72122	1.57e-13	3.99e-12	down	vopS	T3SS effector adenosine monophosphate-protein transferase VopS	GO:0005524,GO:0005576,GO:0006464,GO:0009405,GO:0018117,GO:0018178,GO:0034260,GO:0035024,GO:0043087,GO:0044054,GO:0048365,GO:0070733	-	-
VP_RS08120	0.293333	28.4933	-6.60194	6.16e-12	1.21e-10	down	VP_RS08120	CesT family type III secretion system chaperone	GO:0005737,GO:0050708	-	-
VP_RS08125	0.83	8.47333	-3.35175	9.41e-07	7.17e-06	down	vscL	SctL family type III secretion system stator protein VscL	GO:0009405	K03223-ko03070 Bacterial secretion system	COG1317-Flagellar biosynthesis/type III secretory pathway protein[NU]
VP_RS08130	1.83	19.18	-3.38969	3.17e-08	3.28e-07	down	vscK	SctK family type III secretion system sorting platform protein VscK	GO:0009405	-	-
VP_RS08135	1.61667	19.1133	-3.56349	1.27e-07	1.17e-06	down	vscJ	SctJ family type III secretion inner membrane ring lipoprotein Vsc	GO:0009279,GO:0009306,GO:0009405,GO:0016021	K03222-ko03070 Bacterial secretion system	COG4669-Type III secretory pathway, lipoprotein EscJ[U]
VP_RS08140	0.59	18.1567	-4.94364	3.98e-10	5.72e-09	down	vscI	SctI family type III secretion system inner rod subunit VscI	GO:0009306,GO:0009405	-	-
VP_RS08145	1.73333	54.11	-4.96427	8.15e-12	1.57e-10	down	vscH	YopR family T3SS polymerization control protein VscH	GO:0009405,GO:0030254,GO:0030257	-	-
VP_RS08150	2.98	103.303	-5.11543	3.47e-11	6.02e-10	down	vscG	YscG family type III secretion system chaperone VscG	GO:0005886,GO:0009405	-	-
VP_RS08155	3.56333	134.863	-5.24213	5.92e-12	1.17e-10	down	vscF	type III secretion system needle filament protein VscF	GO:0005576,GO:0008565,GO:0009405,GO:0030254	K03221-ko03070 Bacterial secretion system	-
VP_RS08160	1.70667	40.9367	-4.58414	9.99e-09	1.15e-07	down	VP_RS08160	EscE/YscE/SsaE family type III secretion system needle protein co-chaperone	GO:0009405	-	-
VP_RS08165	1.12667	25.7667	-4.51537	1.72e-11	3.13e-10	down	vscD	SctD family type III secretion system inner membrane ring subunit VscD	GO:0005886,GO:0009405,GO:0016021	-	-
VP_RS08170	2.21333	46.5567	-4.3947	6.16e-14	1.69e-12	down	vscC	SctC family type III secretion system outer membrane ring subunit VscC	GO:0008565,GO:0009279,GO:0009306	K03219-ko03070 Bacterial secretion system	COG1450-Type II secretory pathway, component PulD[NU]
VP_RS08175	2.11667	38.81	-4.19656	2.29e-12	4.78e-11	down	vscB	YscB family type III secretion system chaperone VscB	GO:0005737,GO:0050708	-	-
VP_RS08180	3.57	131.24	-5.20014	1.25e-17	5.49e-16	down	esxD	type III secretion system regulon anti-activator ExsD	-	-	-
VP_RS08185	0.28	3.24667	-3.53546	8.47e-13	1.85e-11	down	exsA	type III secretion system transcriptional regulator ExsA	GO:0003700,GO:0006351,GO:0006355,GO:0043565,GO:0044212,GO:0050709,GO:2000144	-	COG2207-AraC-type DNA-binding domain-containing proteins[K]
VP_RS08200	1.78667	5.81	-1.70127	0.000336717	0.00134687	down	exsE2	T3SS regulon translocated regulator ExsE2	-	-	-
VP_RS08205	365.53	1.59	7.84482	1.98e-17	8.41e-16	up	VP_RS08205	aldehyde dehydrogenase	GO:0004029,GO:0006068,GO:0009405,GO:0016620	K00138-ko00010 Glycolysis / Gluconeogenesis;ko00620 Pyruvate metabolism	COG1012-NAD-dependent aldehyde dehydrogenases[C]
VP_RS08240	4.52	15.8267	-1.80796	3.98e-11	6.85e-10	down	VP_RS08240	response regulator	GO:0000160,GO:0003677,GO:0005737,GO:0006351,GO:0006355,GO:0009605	K11638-ko02020 Two-component system	COG4565-Response regulator of citrate/malate metabolism[KT]
VP_RS08250	79.49	10.6967	2.89361	4.57e-12	9.15e-11	up	VP_RS08250	hypothetical protein	-	-	-
VP_RS08265	9.09333	1.86	2.28951	0.000771261	0.00281909	up	VP_RS08265	ABC transporter permease	GO:0016021	-	-
VP_RS08270	22.3133	6.31667	1.82067	0.00361983	0.0109204	up	VP_RS08270	ABC transporter permease	GO:0005886,GO:0006810,GO:0016021	-	-
VP_RS08360	14.9333	4.56	1.71143	0.000541303	0.0020643	up	VP_RS08360	two-component sensor histidine kinase	GO:0000155,GO:0005524,GO:0005622,GO:0005886,GO:0016021	K07645-ko02020 Two-component system;ko02024 Quorum sensing	COG0642-Signal transduction histidine kinase[T]
VP_RS08385	46.1167	7.36333	2.64686	0.000342278	0.0013649	up	VP_RS08385	sodium:alanine symporter family protein	GO:0005886,GO:0015655,GO:0016021	-	COG1115-Na+/alanine symporter[E]
VP_RS08405	5.14	1.02667	2.3238	0.000865624	0.00310559	up	lpxL	LpxL/LpxP family Kdo(2)-lipid IV(A) lauroyl/palmitoleoyl acyltransferase	GO:0005886,GO:0005887,GO:0008913,GO:0009103,GO:0009245,GO:0016020,GO:0016740,GO:0036104	K02517-ko00540 Lipopolysaccharide biosynthesis	COG1560-Lauroyl/myristoyl acyltransferase[M]
VP_RS08410	12.48	3.32	1.91036	1.21e-05	7.01e-05	up	VP_RS08410	amino acid permease	GO:0005886,GO:0015171,GO:0016021	K20265-ko02024 Quorum sensing	COG0833-Amino acid transporters[E]
VP_RS08440	28.7767	6.09	2.24039	6.68e-07	5.27e-06	up	VP_RS08440	response regulator	GO:0000155,GO:0005524,GO:0005622,GO:0016021	-	COG0642-Signal transduction histidine kinase[T]
VP_RS08445	36.72	7.24667	2.34118	5.08e-08	5.11e-07	up	VP_RS08445	hypothetical protein	-	-	-
VP_RS08460	10.9467	2.12333	2.36609	4.04e-05	0.000209074	up	VP_RS08460	hypothetical protein	GO:0016021	-	-
VP_RS08465	6.79667	2.06	1.72218	0.000731312	0.00270273	up	cyaB	class IV adenylate cyclase	GO:0004016,GO:0005524,GO:0005737	-	COG1437-Adenylate cyclase, class 2 (thermophilic)[F]
VP_RS08470	15.5467	3.57667	2.11992	8.24e-07	6.34e-06	up	VP_RS08470	DUF962 domain-containing protein	GO:0005783,GO:0005789,GO:0016021	-	COG4539-Predicted membrane protein[S]
VP_RS08510	0.496667	5.08	-3.35448	2.91e-08	3.05e-07	down	VP_RS08510	manganese-dependent inorganic pyrophosphatase	GO:0004427,GO:0005737,GO:0016462,GO:0030145,GO:0046872	K15986-ko00190 Oxidative phosphorylation	COG1227-Inorganic pyrophosphatase/exopolyphosphatase[C]
VP_RS08635	0.416667	1.38333	-1.73118	0.0067182	0.0184642	down	VP_RS08635	VOC family protein	-	-	COG3324-Predicted enzyme related to lactoylglutathione lyase[R]
VP_RS08775	9.85	2.13667	2.20476	6.87e-05	0.000333688	up	VP_RS08775	energy transducer TonB	GO:0006810	-	-
VP_RS08920	2.27667	0.583333	1.96453	0.00826532	0.022104	up	VP_RS08920	hypothetical protein	GO:0005840	-	-
VP_RS09085	6.67333	1.26333	2.40117	7.19e-06	4.41e-05	up	VP_RS09085	integron integrase	GO:0003677,GO:0006310,GO:0015074,GO:0046718,GO:0075713	-	COG4974-Site-specific recombinase XerD[L]
VP_RS09125	194.46	576.373	-1.56753	1.47e-21	1.01e-19	down	VP_RS09125	fumarate hydratase	GO:0004333,GO:0005829,GO:0006091,GO:0006099,GO:0042802,GO:0046872,GO:0050163,GO:0051539	K01676-ko01200 Carbon metabolism;ko00020 Citrate cycle (TCA cycle);ko00620 Pyruvate metabolism;ko00720 Carbon fixation pathways in prokaryotes	COG1951-Tartrate dehydratase alpha subunit/Fumarate hydratase class I, N-terminal domain[C]
VP_RS09160	21.2333	3.20333	2.72869	4.08e-09	5.02e-08	up	VP_RS09160	EAL domain-containing protein	GO:0006974,GO:0016021,GO:0071111	-	COG2200-FOG: EAL domain[T]
VP_RS09165	10.9133	2.01	2.44082	2.42e-06	1.65e-05	up	VP_RS09165	GNAT family N-acetyltransferase	GO:0008080	-	-
VP_RS09170	57.57	17.3333	1.73177	3.11e-05	0.000164602	up	queD	6-carboxytetrahydropterin synthase QueD	GO:0008616,GO:0016829,GO:0046872	K01737-ko00790 Folate biosynthesis	COG0720-6-pyruvoyl-tetrahydropterin synthase[H]
VP_RS09180	2.05	0.0001	14.3233	0.000718403	0.00265923	up	VP_RS09180	hypothetical protein	-	-	-
VP_RS09185	18.1567	0.0666667	8.08932	2.74e-08	2.9e-07	up	VP_RS09185	cold-shock protein	GO:0003677,GO:0005737,GO:0006351,GO:0006355,GO:0009409	-	COG1278-Cold shock proteins[K]
VP_RS09190	5.11333	1.13	2.17794	0.00258711	0.00812545	up	rnr	ribonuclease R	GO:0000175,GO:0000178,GO:0003723,GO:0005737,GO:0006364,GO:0006401,GO:0008859	K12573-ko03018 RNA degradation	COG0557-Exoribonuclease R[K]
VP_RS09195	32.7033	8.72667	1.90594	0.000213777	0.000910053	up	VP_RS09195	hypothetical protein	-	-	-
VP_RS09225	133.527	464.433	-1.79834	1.31e-20	8.04e-19	down	VP_RS09225	hypothetical protein	-	-	-
VP_RS09260	53.58	13.3533	2.00449	3.29e-05	0.000172808	up	VP_RS09260	MarR family transcriptional regulator	GO:0003677,GO:0003700,GO:0006351	-	COG1846-Transcriptional regulators[K]
VP_RS09295	21.25	2.72333	2.96402	0.00488763	0.0140369	up	VP_RS09295	DUF2982 domain-containing protein	GO:0016021	-	-
VP_RS09305	47.5667	10.1367	2.23037	0.000121795	0.00055474	up	VP_RS09305	DUF882 domain-containing protein	-	-	COG3108-Uncharacterized protein conserved in bacteria[S]
VP_RS09310	65.4233	9.11333	2.84375	9.98e-09	1.15e-07	up	VP_RS09310	L,D-transpeptidase family protein	GO:0006974,GO:0008360,GO:0009252,GO:0016021,GO:0016740,GO:0016755,GO:0016757,GO:0016807,GO:0043164,GO:0044036,GO:0071555,GO:0071972	-	COG2989-Uncharacterized protein conserved in bacteria[S]
VP_RS09315	6.56333	1.98667	1.72408	9.75e-05	0.000457224	up	VP_RS09315	DUF1513 domain-containing protein	-	-	COG3490-Uncharacterized protein conserved in bacteria[S]
VP_RS09320	5.09333	1.12667	2.17655	4.57e-06	2.91e-05	up	VP_RS09320	iron-regulated protein A	-	-	COG3489-Predicted periplasmic lipoprotein[R]
VP_RS09325	5.45333	1.50667	1.85578	0.00168082	0.00555193	up	VP_RS09325	c-type cytochrome	GO:0009055,GO:0020037	-	COG3488-Predicted thiol oxidoreductase[C]
VP_RS09330	10.31	2.17333	2.24606	0.000502588	0.00193885	up	VP_RS09330	peptidase	GO:0005886,GO:0016021	-	COG3487-Uncharacterized iron-regulated protein[P]
VP_RS09370	6.77333	83.3067	-3.62049	1.64e-16	6.38e-15	down	nrfA	ammonia-forming nitrite reductase cytochrome c552 subunit	GO:0005506,GO:0005509,GO:0020037,GO:0042128,GO:0042279,GO:0042597	K03385-ko00910 Nitrogen metabolism;ko05132 Salmonella infection	COG3303-Formate-dependent nitrite reductase, periplasmic cytochrome c552 subunit[P]
VP_RS09425	40.56	6.29333	2.68816	3.35e-08	3.43e-07	up	nspC	carboxynorspermidine decarboxylase	GO:0005737,GO:0008295,GO:0016831,GO:0045312	K13747-ko00330 Arginine and proline metabolism	COG0019-Diaminopimelate decarboxylase[E]
VP_RS09430	161.72	23.3867	2.78974	2.55e-06	1.74e-05	up	VP_RS09430	saccharopine dehydrogenase family protein	GO:0006596,GO:0016491	K00290-ko01230 Biosynthesis of amino acids;ko00300 Lysine biosynthesis;ko00310 Lysine degradation	COG1748-Saccharopine dehydrogenase and related proteins[E]
VP_RS09435	127.673	19.5533	2.70697	4.1e-07	3.41e-06	up	VP_RS09435	diaminobutyrate--2-oxoglutarate transaminase family protein	GO:0008483,GO:0009058,GO:0016831,GO:0019289,GO:0019752,GO:0030170,GO:0045303	K00836-ko01210 2-Oxocarboxylic acid metabolism;ko01230 Biosynthesis of amino acids;ko00260 Glycine, serine and threonine metabolism	COG0160-4-aminobutyrate aminotransferase and related aminotransferases[E]
VP_RS09450	2.55667	16.33	-2.67519	1.23e-06	9.08e-06	down	VP_RS09450	tRNA-Gly	-	-	-
VP_RS09455	5.47333	17.78	-1.69976	1.91e-06	1.34e-05	down	VP_RS09455	tRNA-Cys	-	-	-
VP_RS09475	10.1933	3.36333	1.59966	0.00477828	0.0137737	up	VP_RS09475	DNA polymerase II	GO:0000166,GO:0003677,GO:0003887,GO:0006260,GO:0006261,GO:0008296,GO:0008408,GO:0009432,GO:0045004	-	COG0417-DNA polymerase elongation subunit (family B)[L]
VP_RS09520	9.04333	34.3933	-1.9272	5.14e-18	2.37e-16	down	VP_RS09520	anthranilate synthase component 1	GO:0000162,GO:0004049,GO:0046872	K01657-ko01230 Biosynthesis of amino acids;ko00400 Phenylalanine, tyrosine and tryptophan biosynthesis;ko02024 Quorum sensing	COG0147-Anthranilate/para-aminobenzoate synthases component I[EH]
VP_RS09525	5.52	33.4067	-2.5974	1.65e-19	8.76e-18	down	VP_RS09525	aminodeoxychorismate/anthranilate synthase component II	GO:0000162,GO:0004049,GO:0006541,GO:0008152	K01658-ko01230 Biosynthesis of amino acids;ko00400 Phenylalanine, tyrosine and tryptophan biosynthesis;ko02024 Quorum sensing	COG0512-Anthranilate/para-aminobenzoate synthases component II[EH]
VP_RS09530	8.11667	45.3733	-2.48289	5.21e-13	1.24e-11	down	trpD	anthranilate phosphoribosyltransferase	GO:0000162,GO:0000287,GO:0004048	K00766-ko01230 Biosynthesis of amino acids;ko00400 Phenylalanine, tyrosine and tryptophan biosynthesis	COG0547-Anthranilate phosphoribosyltransferase[E]
VP_RS09535	15.9933	45.7667	-1.51683	1.92e-08	2.09e-07	down	trpCF	bifunctional indole-3-glycerol-phosphate synthase TrpC/phosphoribosylanthranilate isomerase TrpF	GO:0000162,GO:0004425,GO:0004640	K13498-ko01230 Biosynthesis of amino acids;ko00400 Phenylalanine, tyrosine and tryptophan biosynthesis	COG0134-Indole-3-glycerol phosphate synthase[E]
VP_RS09540	27.8333	89.42	-1.68378	7.73e-06	4.7e-05	down	trpB	tryptophan synthase subunit beta	GO:0004834	K01696-ko01230 Biosynthesis of amino acids;ko00260 Glycine, serine and threonine metabolism;ko00400 Phenylalanine, tyrosine and tryptophan biosynthesis	COG0133-Tryptophan synthase beta chain[E]
VP_RS09545	25.4067	88.4367	-1.79944	3.33e-09	4.16e-08	down	trpA	tryptophan synthase subunit alpha	GO:0004834	K01695-ko01230 Biosynthesis of amino acids;ko00260 Glycine, serine and threonine metabolism;ko00400 Phenylalanine, tyrosine and tryptophan biosynthesis	COG0159-Tryptophan synthase alpha chain[E]
VP_RS09555	1.84	8.26	-2.16644	9.24e-20	5.07e-18	down	VP_RS09555	long-chain fatty acid--CoA ligase	GO:0003824,GO:0004467,GO:0005524,GO:0006635,GO:0008152	K01897-ko01212 Fatty acid metabolism;ko00061 Fatty acid biosynthesis;ko00071 Fatty acid degradation;ko04146 Peroxisome;ko02024 Quorum sensing;ko04920 Adipocytokine signaling pathway;ko03320 PPAR signaling pathway	COG0318-Acyl-CoA synthetases (AMP-forming)/AMP-acid ligases II[IQ]
VP_RS09620	99.25	20.4967	2.27568	9.95e-05	0.000465595	up	VP_RS09620	EAL domain-containing protein	GO:0000155,GO:0005622,GO:0006355	-	COG2200-FOG: EAL domain[T]
VP_RS09740	4.04	1.15	1.81272	0.00247123	0.00778246	up	VP_RS09740	hypothetical protein	-	-	-
VP_RS09745	10.99	2.94667	1.89904	0.000398988	0.00157702	up	VP_RS09745	protein disulfide oxidoreductase	GO:0005623,GO:0005886,GO:0016021,GO:0016209,GO:0016491,GO:0045454	-	COG0526-Thiol-disulfide isomerase and thioredoxins[OC]
VP_RS09755	19.5367	6.31667	1.62895	0.000324683	0.00130658	up	VP_RS09755	hypothetical protein	GO:0016021	-	-
VP_RS09770	27.8367	9.72	1.51796	0.00527153	0.0150009	up	VP_RS09770	sensor histidine kinase	GO:0000155,GO:0005524,GO:0005622,GO:0005886,GO:0006351,GO:0006355,GO:0016021	-	COG4192-Signal transduction histidine kinase regulating phosphoglycerate transport system[T]
VP_RS09790	179.793	60.5667	1.56974	0.00132397	0.00450071	up	VP_RS09790	c-type cytochrome	GO:0005506,GO:0009055,GO:0020037,GO:0042597	-	COG2863-Cytochrome c553[C]
VP_RS09800	20.8867	3.24667	2.68555	1.95e-08	2.11e-07	up	VP_RS09800	paraquat-inducible protein A	GO:0005886,GO:0016021	-	COG2995-Uncharacterized paraquat-inducible protein A[S]
VP_RS09805	50.7267	13.7967	1.87842	0.000432036	0.00169329	up	pqiB	intermembrane transport protein PqiB	GO:0005886,GO:0016021	-	COG3008-Paraquat-inducible protein B[R]
VP_RS09810	72.6467	18.1267	2.00278	0.000142324	0.000636432	up	VP_RS09810	membrane integrity-associated transporter subunit PqiC	GO:0005886	-	COG3009-Uncharacterized protein conserved in bacteria[S]
VP_RS09830	11.7467	1.94333	2.59565	0.000152207	0.00067609	up	VP_RS09830	NAD-dependent epimerase	GO:0005975,GO:0016829,GO:0016857,GO:0050662	K08679-ko00500 Starch and sucrose metabolism;ko00520 Amino sugar and nucleotide sugar metabolism	COG0451-Nucleoside-diphosphate-sugar epimerases[MG]
VP_RS09835	29.1167	2.91	3.32275	7.55e-13	1.65e-11	up	VP_RS09835	hypothetical protein	-	-	-
VP_RS09860	132.073	35.8667	1.88062	1.9e-05	0.000106093	up	ihfB	integration host factor subunit beta	GO:0003677,GO:0005694,GO:0006310,GO:0006351,GO:0006355,GO:0006417	-	COG0776-Bacterial nucleoid DNA-binding protein[L]
VP_RS09910	44.9733	236.92	-2.39726	7.28e-19	3.77e-17	down	pyk	pyruvate kinase	GO:0000287,GO:0004743,GO:0005524,GO:0005829,GO:0016301,GO:0030955,GO:0042802,GO:0051289	K00873-ko01200 Carbon metabolism;ko01230 Biosynthesis of amino acids;ko00010 Glycolysis / Gluconeogenesis;ko00620 Pyruvate metabolism;ko00230 Purine metabolism;ko04922 Glucagon signaling pathway;ko05230 Central carbon metabolism in cancer;ko05203 Viral carcinogenesis;ko04930 Type II diabetes mellitus	COG0469-Pyruvate kinase[G]
VP_RS09940	34.4633	4.59333	2.90745	0.00013023	0.000589128	up	VP_RS09940	hypothetical protein	-	-	-
VP_RS09945	315.25	1742.62	-2.46669	1.86e-21	1.24e-19	down	ptsG	PTS glucose transporter subunit IIBC	GO:0005355,GO:0005829,GO:0005886,GO:0005887,GO:0008982,GO:0009401,GO:0016021,GO:0016301,GO:0090564	K02779-ko00010 Glycolysis / Gluconeogenesis;ko00520 Amino sugar and nucleotide sugar metabolism;ko02060 Phosphotransferase system (PTS)	COG1263-Phosphotransferase system IIC components, glucose/maltose/N-acetylglucosamine-specific[G]
VP_RS09950	46.0133	9.3	2.30675	3.95e-10	5.7e-09	up	VP_RS09950	YchF/TatD family DNA exonuclease	GO:0004536,GO:0005829,GO:0006308,GO:0016888,GO:0046872	-	COG0084-Mg-dependent DNase[L]
VP_RS09955	26.87	6.33333	2.08496	3.08e-08	3.21e-07	up	VP_RS09955	DNA polymerase III subunit delta'	GO:0003677,GO:0003887,GO:0006260,GO:0006261,GO:0008408,GO:0009360	K02341-ko00230 Purine metabolism;ko00240 Pyrimidine metabolism;ko03030 DNA replication;ko03430 Mismatch repair;ko03440 Homologous recombination	COG2812-DNA polymerase III, gamma/tau subunits[L]
VP_RS09965	12.15	4.09667	1.56843	0.000822366	0.0029716	up	mltG	endolytic transglycosylase MltG	GO:0003676,GO:0016829	-	COG1559-Predicted periplasmic solute-binding protein[R]
VP_RS09980	288.097	70.7133	2.0265	2.13e-07	1.88e-06	up	acpP	acyl carrier protein	GO:0000036,GO:0005737	-	COG0236-Acyl carrier protein[IQ]
VP_RS10000	84.02	21.5	1.9664	7.74e-05	0.000372959	up	plsX	phosphate acyltransferase PlsX	GO:0005737,GO:0006633,GO:0008654,GO:0016616,GO:0016747	K03621-ko00561 Glycerolipid metabolism;ko00564 Glycerophospholipid metabolism	COG0416-Fatty acid/phospholipid biosynthesis enzyme[I]
VP_RS10015	10.06	2.72	1.88695	0.00093653	0.00333688	up	maf	septum formation inhibitor Maf	GO:0005737	-	COG0424-Nucleotide-binding protein implicated in inhibition of septum formation[D]
VP_RS10070	186.893	48.06	1.95931	1.41e-05	8.09e-05	up	fadR	fatty acid metabolism transcriptional regulator FadR	GO:0000062,GO:0003677,GO:0003700,GO:0005737,GO:0006351,GO:0006631,GO:0019217	-	COG2186-Transcriptional regulators[K]
VP_RS10085	14.5733	3.02667	2.26753	3.31e-06	2.17e-05	up	VP_RS10085	SEC-C domain-containing protein	GO:0005524,GO:0005737,GO:0005886,GO:0006605,GO:0017038,GO:0046872,GO:0065002	-	COG3318-Predicted metal-binding protein related to the C-terminal domain of SecA[R]
VP_RS10095	24.3633	5.26667	2.20975	0.000423236	0.00166299	up	VP_RS10095	GGDEF domain-containing protein	GO:0005525,GO:0005886,GO:0016021,GO:0046872,GO:0051271,GO:0052621,GO:0090609	-	COG3706-Response regulator containing a CheY-like receiver domain and a GGDEF domain[T]
VP_RS10225	49.1533	14.34	1.77724	4.14e-05	0.000212679	up	rsxA	electron transport complex subunit RsxA	GO:0005886,GO:0016021,GO:0022900	-	COG4657-Predicted NADH:ubiquinone oxidoreductase, subunit RnfA[C]
VP_RS10240	48.8467	13.0967	1.89906	0.00463867	0.0134377	up	rsxD	electron transport complex subunit RsxD	GO:0005886,GO:0006810,GO:0016021,GO:0022900	-	COG4658-Predicted NADH:ubiquinone oxidoreductase, subunit RnfD[C]
VP_RS10245	41.1567	11.9067	1.78936	0.00985929	0.0255797	up	rsxG	electron transport complex subunit RsxG	GO:0005886,GO:0009055,GO:0010181,GO:0016021,GO:0022900	-	COG4659-Predicted NADH:ubiquinone oxidoreductase, subunit RnfG[C]
VP_RS10250	38.6467	10.5	1.87995	0.00096554	0.00341355	up	VP_RS10250	electron transport complex subunit E	GO:0005886,GO:0016021,GO:0022900	-	COG4660-Predicted NADH:ubiquinone oxidoreductase, subunit RnfE[C]
VP_RS10265	5.66667	0.543333	3.38259	8.98e-06	5.35e-05	up	VP_RS10265	DUF2753 domain-containing protein	-	-	-
VP_RS10270	15.9233	5.21	1.61179	0.00768019	0.0207685	up	VP_RS10270	OmpA family protein	GO:0005886,GO:0009279,GO:0016021,GO:0097588	-	COG2885-Outer membrane protein and related peptidoglycan-associated (lipo)proteins[M]
VP_RS10285	6.34333	2.17333	1.54533	0.00840809	0.0224344	up	VP_RS10285	DsbA family protein	-	-	COG3531-Predicted protein-disulfide isomerase[O]
VP_RS10325	99.1233	476.67	-2.26569	2.26e-25	2.11e-23	down	asd	aspartate-semialdehyde dehydrogenase	GO:0003942,GO:0004073,GO:0005737,GO:0009086,GO:0009088,GO:0009089,GO:0009097,GO:0019877,GO:0050661,GO:0051287,GO:0071266	K00133-ko01210 2-Oxocarboxylic acid metabolism;ko01230 Biosynthesis of amino acids;ko00260 Glycine, serine and threonine metabolism;ko00270 Cysteine and methionine metabolism;ko00300 Lysine biosynthesis;ko00261 Monobactam biosynthesis	COG0136-Aspartate-semialdehyde dehydrogenase[E]
VP_RS10350	33.8633	2.56	3.72551	1.92e-16	7.42e-15	up	VP_RS10350	YejL family protein	-	-	COG3082-Uncharacterized protein conserved in bacteria[S]
VP_RS10380	19.7367	6.09	1.69636	0.000164941	0.000723692	up	VP_RS10380	hypothetical protein	-	-	-
VP_RS10385	22.12	4.12333	2.42347	3.14e-09	3.95e-08	up	VP_RS10385	hypothetical protein	-	-	-
VP_RS10400	2.31333	0.753333	1.61861	0.00768133	0.0207685	up	VP_RS10400	hypothetical protein	-	-	-
VP_RS10415	27.3467	7.03333	1.95908	3.83e-05	0.000199731	up	VP_RS10415	hypothetical protein	-	-	-
VP_RS10515	18.5333	3.08667	2.586	0.000360621	0.0014351	up	VP_RS10515	ribbon-helix-helix domain-containing protein	GO:0016740	-	COG4321-Uncharacterized protein related to arylsulfate sulfotransferase involved in siderophore biosynthesis[R]
VP_RS10520	2.18333	9.28667	-2.08863	1.18e-07	1.09e-06	down	VP_RS10520	VOC family protein	GO:0004462,GO:0016829,GO:0046872	-	-
VP_RS10545	18.9767	4.87333	1.96125	0.000285428	0.00116981	up	VP_RS10545	YkgJ family cysteine cluster protein	-	-	-
VP_RS10555	6.27667	18.3467	-1.54745	7.65e-06	4.67e-05	down	VP_RS10555	serine dehydratase subunit alpha family protein	-	-	COG3681-Uncharacterized conserved protein[S]
VP_RS10560	3.53	14.6	-2.04823	2.31e-06	1.6e-05	down	VP_RS10560	RidA family protein	GO:0005737,GO:0009097,GO:0009636,GO:0016787,GO:0019239	-	COG0251-Putative translation initiation inhibitor, yjgF family[J]
VP_RS10565	2.00333	8.77333	-2.13072	3.12e-06	2.06e-05	down	VP_RS10565	transporter	GO:0003333,GO:0005886,GO:0006810,GO:0016021	-	COG0814-Amino acid permeases[E]
VP_RS10570	21.0333	2.90333	2.8569	4.65e-15	1.47e-13	up	aqpZ	aquaporin Z	GO:0005886,GO:0015250,GO:0016021	-	COG0580-Glycerol uptake facilitator and related permeases (Major Intrinsic Protein Family)[G]
VP_RS10600	458.773	112.84	2.0235	0.000288047	0.0011795	up	VP_RS10600	response regulator	GO:0000160,GO:0005622,GO:0010468,GO:0045862	-	COG4753-Response regulator containing CheY-like receiver domain and AraC-type DNA-binding domain[T]
VP_RS10660	14.6767	4.94667	1.569	0.00245845	0.00775793	up	mnmC	bifunctional tRNA (5-methylaminomethyl-2-thiouridine)(34)-methyltransferase MnmD/FAD-dependent 5-carboxymethylaminomethyl-2-thiouridine(34) oxidoreductase MnmC	GO:0002097,GO:0004808,GO:0005737,GO:0016645,GO:0050660	-	COG4121-Uncharacterized conserved protein[S]
VP_RS10695	11.8633	3.37667	1.81284	2.43e-05	0.000132563	up	smrB	endonuclease SmrB	-	-	COG2840-Uncharacterized protein conserved in bacteria[S]
VP_RS10710	26.9767	6.81333	1.98528	0.000188533	0.000813431	up	VP_RS10710	hypothetical protein	-	-	-
VP_RS10745	13.3067	4.08	1.70551	0.00012944	0.000586126	up	VP_RS10745	VacJ family lipoprotein	GO:0005829,GO:0009279,GO:0016020	-	COG2853-Surface lipoprotein[M]
VP_RS10860	21.68	7.18667	1.59297	6.71e-05	0.000326711	up	fliR	flagellar type III secretion system protein FliR	GO:0005886,GO:0006605,GO:0009425,GO:0016021,GO:0044780	K02421-ko02040 Flagellar assembly	COG1684-Flagellar biosynthesis pathway, component FliR[NU]
VP_RS10955	175.747	553.71	-1.65563	6.45e-12	1.26e-10	down	fliD	flagellar filament capping protein FliD	GO:0005576,GO:0007155,GO:0009424,GO:0044781	K02407-ko02040 Flagellar assembly	COG1345-Flagellar capping protein[N]
VP_RS10960	726.41	2863.52	-1.97893	6.41e-13	1.44e-11	down	flaG	flagellar protein FlaG	-	-	COG1334-Uncharacterized flagellar protein FlaG[N]
VP_RS10970	30.6833	114.683	-1.90213	8.72e-11	1.41e-09	down	VP_RS10970	flagellin	GO:0005198,GO:0005576,GO:0009420,GO:0044781,GO:0071973	K02406-ko02020 Two-component system;ko02040 Flagellar assembly;ko04626 Plant-pathogen interaction;ko05132 Salmonella infection;ko05134 Legionellosis	COG1344-Flagellin and related hook-associated proteins[N]
VP_RS11000	36.4633	11.35	1.68375	0.00477524	0.0137735	up	VP_RS11000	helix-turn-helix domain-containing protein	-	-	COG4519-Uncharacterized protein conserved in bacteria[S]
VP_RS11150	31.9667	7.36333	2.11814	4.98e-09	6.05e-08	up	VP_RS11150	DUF1282 family protein	GO:0016021	-	-
VP_RS11165	48.6467	254.737	-2.38859	1.51e-36	2.71e-34	down	VP_RS11165	cytochrome c	GO:0005506,GO:0009055,GO:0020037,GO:0055114	-	COG2863-Cytochrome c553[C]
VP_RS11205	270.33	92.5567	1.54631	0.000201563	0.000864052	up	VP_RS11205	OmpH family outer membrane protein	GO:0009279,GO:0042597	-	COG2825-Outer membrane protein[M]
VP_RS11215	88.7	27.6733	1.68044	0.000118661	0.00054099	up	rseP	sigma E protease regulator RseP	GO:0004222,GO:0005886,GO:0016021,GO:0046872	K11749-ko04112 Cell cycle - Caulobacter;ko02024 Quorum sensing	COG0750-Predicted membrane-associated Zn-dependent proteases 1[M]
VP_RS11225	38.4833	10.7033	1.84617	0.0056996	0.0161011	up	VP_RS11225	phosphatidate cytidylyltransferase	GO:0004605,GO:0005886,GO:0006655,GO:0016021,GO:0016024	K00981-ko00564 Glycerophospholipid metabolism;ko04070 Phosphatidylinositol signaling system	COG4589-Predicted CDP-diglyceride synthetase/phosphatidate cytidylyltransferase[R]
VP_RS11355	17.9267	3.75333	2.25586	0.000499232	0.0019307	up	VP_RS11355	YggN family protein	-	-	-
VP_RS11375	10.58	1.16667	3.18088	1.48e-06	1.07e-05	up	VP_RS11375	DUF2789 domain-containing protein	-	-	-
VP_RS11420	44.8733	10.4733	2.09914	4.12e-06	2.64e-05	up	bolA	transcriptional regulator BolA	GO:0003677,GO:0006351,GO:0006355	-	COG0271-Stress-induced morphogen (activity unknown)[T]
VP_RS11425	59.61	12.8933	2.20893	1.75e-05	9.83e-05	up	VP_RS11425	methyltransferase	GO:0005737,GO:0052916	-	COG2813-16S RNA G1207 methylase RsmC[J]
VP_RS11445	7.77333	2.18333	1.832	0.00064227	0.00240606	up	VP_RS11445	cupin domain-containing protein	GO:0003677,GO:0006351,GO:0006355,GO:0046872	-	COG3806-Anti-sigma factor[T]
VP_RS11450	13.6867	2.98667	2.19616	8.22e-06	4.97e-05	up	VP_RS11450	RNA polymerase sigma factor	GO:0003677,GO:0003700,GO:0006352,GO:0016987	-	COG1595-DNA-directed RNA polymerase specialized sigma subunit, sigma24 homolog[K]
VP_RS11455	14.1567	3.82	1.88984	0.000810298	0.00293875	up	VP_RS11455	DUF4397 domain-containing protein	-	-	-
VP_RS11460	6.16333	1.41	2.12802	0.00900701	0.0237606	up	VP_RS11460	hypothetical protein	-	-	-
VP_RS11470	533.333	3280.33	-2.62073	8.19e-30	1.06e-27	down	VP_RS11470	outer membrane protein OmpK	GO:0005337,GO:0009279	-	COG3248-Nucleoside-binding outer membrane protein[M]
VP_RS11485	17.12	4.56667	1.90647	3.4e-06	2.22e-05	up	csdA	cysteine desulfurase CsdA	GO:0006534,GO:0008483,GO:0016226,GO:0030170,GO:0031071	K11717-ko00450 Selenocompound metabolism	COG0520-Selenocysteine lyase[E]
VP_RS11490	8.43	2.63	1.68047	0.00530914	0.0150895	up	VP_RS11490	sensor domain-containing diguanylate cyclase	GO:0005886,GO:0016021,GO:0030244	-	COG3706-Response regulator containing a CheY-like receiver domain and a GGDEF domain[T]
VP_RS11505	37.9867	11.81	1.68548	0.00750468	0.0203617	up	mltA	murein transglycosylase A	GO:0003824,GO:0004553,GO:0009253,GO:0009254,GO:0009279,GO:0016837,GO:0019867,GO:0071555	-	COG2821-Membrane-bound lytic murein transglycosylase[M]
VP_RS11520	55.4333	4.58667	3.59524	1.23e-09	1.63e-08	up	VP_RS11520	hypothetical protein	-	-	-
VP_RS11545	25.2267	5.06333	2.31679	0.0038332	0.011431	up	VP_RS11545	TDT family transporter	GO:0005886,GO:0016021,GO:0055085	K11041-ko05150 Staphylococcus aureus infection	COG1275-Tellurite resistance protein and related permeases[P]
VP_RS11560	76.6233	244.597	-1.67455	3.12e-20	1.86e-18	down	dapD	2,3,4,5-tetrahydropyridine-2,6-dicarboxylate N-succinyltransferase	GO:0000287,GO:0005737,GO:0008666,GO:0009089,GO:0019877	K00674-ko01230 Biosynthesis of amino acids;ko00300 Lysine biosynthesis	COG2171-Tetrahydrodipicolinate N-succinyltransferase[E]
VP_RS11570	649.447	2340.25	-1.84938	1.02e-17	4.54e-16	down	glpT	glycerol-3-phosphate transporter	GO:0005886,GO:0006071,GO:0015169,GO:0015315,GO:0015527,GO:0015793,GO:0015794,GO:0016021	-	COG2271-Sugar phosphate permease[G]
VP_RS11580	855.773	3047.55	-1.83235	1.14e-11	2.15e-10	down	glpK	glycerol kinase GlpK	GO:0004370,GO:0005524,GO:0006071,GO:0006072,GO:0019563	K00864-ko00561 Glycerolipid metabolism;ko03320 PPAR signaling pathway;ko04626 Plant-pathogen interaction	COG0554-Glycerol kinase[C]
VP_RS11685	3.43333	0.926667	1.88949	0.00459559	0.0133292	up	VP_RS11685	phosphatase PAP2 family protein	GO:0016021	-	-
VP_RS11690	51.5633	14.5367	1.82665	4.02e-05	0.000208197	up	VP_RS11690	tetratricopeptide repeat protein	GO:0005634,GO:0006486,GO:0009740,GO:0016757	K09667-ko00514 Other types of O-glycan biosynthesis;ko04931 Insulin resistance	COG3063-Tfp pilus assembly protein PilF[NU]
VP_RS11695	34.7367	7.06667	2.29736	4.64e-07	3.79e-06	up	VP_RS11695	type II secretion system F family protein	GO:0016021	-	COG2064-Flp pilus assembly protein TadC[NU]
VP_RS11700	40.0333	7.84333	2.35166	8.7e-07	6.69e-06	up	VP_RS11700	type II secretion system F family protein	GO:0016021	-	COG4965-Flp pilus assembly protein TadB[U]
VP_RS11705	65.82	18.2333	1.85195	2.96e-05	0.00015801	up	VP_RS11705	CpaF family protein	GO:0000746,GO:0005524,GO:0005737,GO:0006810	-	COG4962-Flp pilus assembly protein, ATPase CpaF[U]
VP_RS11710	39.3367	5.58333	2.81668	4.35e-09	5.34e-08	up	VP_RS11710	AAA family ATPase	GO:0005524	-	COG4963-Flp pilus assembly protein, ATPase CpaE[U]
VP_RS11715	26.3267	2.30333	3.51473	2.02e-11	3.64e-10	up	VP_RS11715	pilus assembly protein	GO:0016021	-	-
VP_RS11720	26.26	2	3.7148	9.49e-17	3.78e-15	up	VP_RS11720	pilus assembly protein	GO:0016021	-	-
VP_RS11725	40.8667	5.09333	3.00424	7.35e-10	1.01e-08	up	VP_RS11725	pilus assembly protein	-	-	-
VP_RS11730	11.93	1.8	2.72853	7.51e-06	4.59e-05	up	VP_RS11730	hypothetical protein	-	-	-
VP_RS11735	38.6833	7.04667	2.4567	1.91e-09	2.47e-08	up	VP_RS11735	type II and III secretion system protein family protein	GO:0009306	-	COG4964-Flp pilus assembly protein, secretin CpaC[U]
VP_RS11740	32.8033	7.69667	2.09154	0.000103913	0.000483683	up	cpaB	Flp pilus assembly protein CpaB	-	-	COG3745-Flp pilus assembly protein CpaB[U]
VP_RS11745	65.39	11.5467	2.50159	5.63e-07	4.52e-06	up	VP_RS11745	hypothetical protein	-	-	-
VP_RS11750	80.41	2.76333	4.86289	1.04e-12	2.22e-11	up	VP_RS11750	prepilin peptidase	GO:0004190,GO:0016021	-	-
VP_RS11755	10.88	1.72667	2.65562	2.44e-07	2.13e-06	up	VP_RS11755	helix-turn-helix transcriptional regulator	GO:0003700,GO:0005886,GO:0006351,GO:0016021,GO:0019172,GO:0019243,GO:0043565	-	COG4753-Response regulator containing CheY-like receiver domain and AraC-type DNA-binding domain[T]
VP_RS11860	4.1	0.92	2.15592	0.0040447	0.0120003	up	VP_RS11860	SCP2 domain-containing protein	-	-	COG3154-Putative lipid carrier protein[I]
VP_RS11925	275.633	84.9667	1.69778	0.000636426	0.002388	up	rimP	ribosome maturation factor RimP	GO:0005737,GO:0042274	-	COG0779-Uncharacterized protein conserved in bacteria[S]
VP_RS11980	20.47	6.17333	1.72939	0.00163569	0.00542594	up	dacB	serine-type D-Ala-D-Ala carboxypeptidase	GO:0000270,GO:0004175,GO:0004180,GO:0004185,GO:0008360,GO:0008658,GO:0009002,GO:0009252,GO:0009253,GO:0009254,GO:0016998,GO:0030288,GO:0043093,GO:0046677,GO:0071555	K07259-ko00550 Peptidoglycan biosynthesis	COG2027-D-alanyl-D-alanine carboxypeptidase (penicillin-binding protein 4)[M]
VP_RS12035	103.13	434.65	-2.07539	7.26e-15	2.23e-13	down	VP_RS12035	ABC transporter substrate-binding protein	GO:0042597,GO:0043190,GO:0055085	K02035-ko02024 Quorum sensing	COG0747-ABC-type dipeptide transport system, periplasmic component[E]
VP_RS12040	17.6567	125.453	-2.82887	7.29e-09	8.56e-08	down	VP_RS12040	ABC transporter permease	GO:0005886,GO:0006810,GO:0015031,GO:0015833,GO:0016021	K02033-ko02024 Quorum sensing	COG0601-ABC-type dipeptide/oligopeptide/nickel transport systems, permease components[EP]
VP_RS12050	17.34	231.067	-3.73613	1.25e-27	1.46e-25	down	VP_RS12050	ABC transporter ATP-binding protein	GO:0005524,GO:0005886,GO:0015031,GO:0015833,GO:0016887	K02031-ko02024 Quorum sensing	COG0444-ABC-type dipeptide/oligopeptide/nickel transport system, ATPase component[EP]
VP_RS12055	13.03	155.767	-3.57948	6.18e-20	3.48e-18	down	VP_RS12055	ABC transporter ATP-binding protein	GO:0005524,GO:0005886,GO:0015031,GO:0015833,GO:0016887,GO:0030420,GO:0030435	K02032-ko02024 Quorum sensing	COG0444-ABC-type dipeptide/oligopeptide/nickel transport system, ATPase component[EP]
VP_RS12060	5.60667	39.2667	-2.80809	2.08e-07	1.84e-06	down	VP_RS12060	glycoside hydrolase family 9 protein	GO:0005975,GO:0008810	-	-
VP_RS12065	6.18333	52.2633	-3.07934	8.16e-09	9.52e-08	down	VP_RS12065	N-acetylglucosamine kinase	GO:0005524,GO:0005737,GO:0016301,GO:0016310,GO:0047931	K18676-ko00520 Amino sugar and nucleotide sugar metabolism	COG2971-Predicted N-acetylglucosamine kinase[G]
VP_RS12070	4.27667	29.3967	-2.78109	1.1e-10	1.72e-09	down	VP_RS12070	beta-N-acetylhexosaminidase	GO:0000272,GO:0004563,GO:0005975,GO:0006032,GO:0042597	K12373-ko00520 Amino sugar and nucleotide sugar metabolism;ko00513 Various types of N-glycan biosynthesis;ko00531 Glycosaminoglycan degradation;ko00603 Glycosphingolipid biosynthesis - globo series;ko00604 Glycosphingolipid biosynthesis - ganglio series;ko00511 Other glycan degradation;ko04142 Lysosome	COG3525-N-acetyl-beta-hexosaminidase[G]
VP_RS12075	10.9	210.257	-4.26975	2.48e-66	1.29e-63	down	VP_RS12075	N,N'-diacetylchitobiose phosphorylase	GO:0003824,GO:0005975,GO:0016740,GO:0030246,GO:0046872	-	COG3459-Cellobiose phosphorylase[G]
VP_RS12080	7.73333	89.2867	-3.52928	1.9e-44	3.69e-42	down	VP_RS12080	phosphoglucomutase/phosphomannomutase family protein	GO:0004614,GO:0004615,GO:0005975,GO:0008966,GO:0016868,GO:0046872	-	COG1109-Phosphomannomutase[G]
VP_RS12085	29.1833	9.65333	1.59605	0.000185771	0.000803744	up	VP_RS12085	ABC transporter ATP-binding protein	GO:0005524,GO:0015594,GO:0015595,GO:0016887,GO:0043190	K02010-ko02010 ABC transporters	COG3842-ABC-type spermidine/putrescine transport systems, ATPase components[E]
VP_RS12090	14.5967	3.43667	2.08656	0.00029003	0.00118554	up	VP_RS12090	iron ABC transporter permease	GO:0005886,GO:0006810,GO:0006811,GO:0016021,GO:0055072	K02011-ko02010 ABC transporters	COG4208-ABC-type sulfate transport system, permease component[P]
VP_RS12095	35.46	6.78333	2.38613	9.89e-09	1.14e-07	up	VP_RS12095	Fe(3+) ABC transporter substrate-binding protein	GO:0005886,GO:0006811,GO:0042651,GO:0046872,GO:0055072	K02012-ko02010 ABC transporters	COG1840-ABC-type Fe3+ transport system, periplasmic component[P]
VP_RS12125	71.95	13.8433	2.3778	9.17e-08	8.73e-07	up	mrcB	penicillin-binding protein 1B	GO:0003824,GO:0005886,GO:0008233,GO:0008360,GO:0008658,GO:0008955,GO:0009252,GO:0009274,GO:0016021,GO:0046677,GO:0071555	K05365-ko00550 Peptidoglycan biosynthesis	COG0744-Membrane carboxypeptidase (penicillin-binding protein)[M]
VP_RS12195	295.013	98.04	1.58934	0.00895417	0.0237286	up	hpt	hypoxanthine phosphoribosyltransferase	GO:0000166,GO:0004422,GO:0005737,GO:0006166,GO:0032264,GO:0046872,GO:0052657	K00760-ko00230 Purine metabolism;ko00983 Drug metabolism - other enzymes	COG0634-Hypoxanthine-guanine phosphoribosyltransferase[F]
VP_RS12200	256.587	87.74	1.54814	0.0070343	0.0192648	up	opaR	transcriptional regulator OpaR	GO:0003677,GO:0006351,GO:0006355,GO:0008218	-	-
VP_RS12265	12.4367	3.77	1.72196	0.00298754	0.00923999	up	yacG	DNA gyrase inhibitor YacG	GO:0006355,GO:0008270,GO:0008657	-	COG3024-Uncharacterized protein conserved in bacteria[S]
VP_RS12340	137.96	403.793	-1.54937	6.19e-08	6.11e-07	down	oadA	sodium-extruding oxaloacetate decarboxylase subunit alpha	GO:0006814,GO:0008948	K01571-ko00620 Pyruvate metabolism	COG5016-Pyruvate/oxaloacetate carboxyltransferase[C]
VP_RS12365	0.146667	1.85	-3.65691	0.00338344	0.0103005	down	VP_RS12365	tRNA-Arg	-	-	-
VP_RS12370	0.686667	3.98667	-2.5375	0.000690227	0.00256511	down	VP_RS12370	tRNA-Arg	-	-	-
VP_RS12400	212.743	50.5467	2.07343	1.83e-08	2.02e-07	up	VP_RS12400	aspartate kinase	GO:0004072,GO:0005524,GO:0005737,GO:0008652,GO:0009086,GO:0009088,GO:0009089,GO:0016597	K00928-ko01210 2-Oxocarboxylic acid metabolism;ko01230 Biosynthesis of amino acids;ko00260 Glycine, serine and threonine metabolism;ko00270 Cysteine and methionine metabolism;ko00300 Lysine biosynthesis;ko00261 Monobactam biosynthesis	COG0527-Aspartokinases[E]
VP_RS12465	42.03	12.6267	1.73495	0.000299807	0.00122016	up	ftsB	cell division protein FtsB	GO:0005887,GO:0032153,GO:0043093	-	COG2919-Septum formation initiator[D]
VP_RS12480	7.65667	2.25667	1.76252	0.000265509	0.00109684	up	mazG	nucleoside triphosphate pyrophosphohydrolase	GO:0005524,GO:0006203,GO:0009267,GO:0046047,GO:0046052,GO:0046061,GO:0046076,GO:0046081,GO:0046872,GO:0047429,GO:0047693	K04765-ko00230 Purine metabolism;ko00240 Pyrimidine metabolism	COG3956-Protein containing tetrapyrrole methyltransferase domain and MazG-like (predicted pyrophosphatase) domain[R]
VP_RS12490	68.84	22.5233	1.61183	2e-06	1.4e-05	up	rlmD	23S rRNA (uracil(1939)-C(5))-methyltransferase RlmD	GO:0003723,GO:0005506,GO:0051539,GO:0070041	-	COG2265-SAM-dependent methyltransferases related to tRNA (uracil-5-)-methyltransferase[J]
VP_RS12515	147.443	42.2333	1.80371	0.00173227	0.00569769	up	era	GTPase Era	GO:0003924,GO:0005525,GO:0005737,GO:0005886,GO:0042274,GO:0070181	-	COG1159-GTPase[R]
VP_RS12525	39.3167	13.27	1.56697	0.00303706	0.00937449	up	lepB	signal peptidase I	GO:0004175,GO:0004252,GO:0005886,GO:0005887,GO:0006465,GO:0006508,GO:0008233,GO:0008236,GO:0015643,GO:0016021,GO:0016485	K03100-ko03060 Protein export;ko02024 Quorum sensing	COG0681-Signal peptidase I[U]
VP_RS12535	178.053	33.1233	2.42639	9.1e-11	1.45e-09	up	VP_RS12535	SoxR reducing system RseC family protein	GO:0005886,GO:0016021	-	COG3086-Positive regulator of sigma E activity[T]
VP_RS12540	281.563	54.15	2.37843	1.09e-18	5.45e-17	up	rseB	sigma-E factor regulatory protein RseB	GO:0006351,GO:0006355,GO:0008289,GO:0042597	-	COG3026-Negative regulator of sigma E activity[T]
VP_RS12545	811.433	131.293	2.62768	3.62e-16	1.3e-14	up	VP_RS12545	sigma-E factor negative regulatory protein	GO:0005886,GO:0006950,GO:0016021,GO:0016989,GO:0097533	-	COG3073-Negative regulator of sigma E activity[T]
VP_RS12550	234.887	32.6133	2.84843	6.19e-20	3.48e-18	up	rpoE	RNA polymerase sigma factor RpoE	GO:0003677,GO:0003700,GO:0005737,GO:0006352,GO:0016987	-	COG1595-DNA-directed RNA polymerase specialized sigma subunit, sigma24 homolog[K]
VP_RS12615	45.7633	138.603	-1.5987	7.41e-18	3.32e-16	down	serA	phosphoglycerate dehydrogenase	GO:0004617,GO:0006564,GO:0016597,GO:0051287	K00058-ko01200 Carbon metabolism;ko01230 Biosynthesis of amino acids;ko00680 Methane metabolism;ko00260 Glycine, serine and threonine metabolism	COG0111-Phosphoglycerate dehydrogenase and related dehydrogenases[HE]
VP_RS12655	62.6233	18.3833	1.7683	0.000538296	0.00205451	up	epd	erythrose-4-phosphate dehydrogenase	GO:0005737,GO:0008615,GO:0042823,GO:0048001,GO:0051287	K03472-ko00750 Vitamin B6 metabolism	COG0057-Glyceraldehyde-3-phosphate dehydrogenase/erythrose-4-phosphate dehydrogenase[G]
VP_RS12680	49.2733	10.14	2.28075	8.72e-06	5.22e-05	up	VP_RS12680	DUF2189 domain-containing protein	GO:0016021	-	COG5473-Predicted integral membrane protein[S]
VP_RS12685	4.73667	1.07	2.14626	0.00186994	0.0060989	up	VP_RS12685	SprT family zinc-dependent metalloprotease	GO:0005737,GO:0008270	-	COG3091-Uncharacterized protein conserved in bacteria[S]
VP_RS12850	0.41	3.55333	-3.11548	0.000858811	0.0030859	down	VP_RS12850	tRNA-Asn	-	-	-
VP_RS12865	17.6467	227.107	-3.6859	3.53e-16	1.28e-14	down	rrf	5S ribosomal RNA	-	-	-
VP_RS12900	12.2367	3.48667	1.81129	1.9e-06	1.34e-05	up	VP_RS12900	HD-GYP domain-containing protein	GO:0000160,GO:0005737,GO:0009405,GO:0016787,GO:0071111	-	COG2206-HD-GYP domain[T]
VP_RS12950	6.82667	1.35	2.33822	4.13e-08	4.2e-07	up	VP_RS12950	DUF2254 domain-containing protein	GO:0005886,GO:0016021	-	COG4325-Predicted membrane protein[S]
VP_RS12970	144.393	454.177	-1.65325	6.28e-16	2.22e-14	down	pepA	leucyl aminopeptidase	GO:0004177,GO:0005737,GO:0008235,GO:0030145	K01255-ko00480 Glutathione metabolism	COG0260-Leucyl aminopeptidase[E]
VP_RS13010	21.0533	69.36	-1.72006	1.03e-05	6.04e-05	down	VP_RS13010	ornithine carbamoyltransferase	GO:0004585,GO:0005737,GO:0006526,GO:0016597	K00611-ko01230 Biosynthesis of amino acids;ko00220 Arginine biosynthesis	COG0078-Ornithine carbamoyltransferase[E]
VP_RS13020	67.6467	15.3633	2.13853	6.31e-05	0.000310226	up	pyrB	aspartate carbamoyltransferase	GO:0004070,GO:0006207,GO:0006520,GO:0016597,GO:0044205	K00609-ko00240 Pyrimidine metabolism;ko00250 Alanine, aspartate and glutamate metabolism	COG0540-Aspartate carbamoyltransferase, catalytic chain[F]
VP_RS13040	235.523	73.9067	1.67209	3.24e-05	0.000170838	up	murA	UDP-N-acetylglucosamine 1-carboxyvinyltransferase	GO:0005737,GO:0007049,GO:0008360,GO:0008760,GO:0009252,GO:0019277,GO:0051301,GO:0071555	K00790-ko00520 Amino sugar and nucleotide sugar metabolism;ko00550 Peptidoglycan biosynthesis	COG0766-UDP-N-acetylglucosamine enolpyruvyl transferase[M]
VP_RS13045	89.6933	18.4167	2.28399	1.87e-07	1.68e-06	up	ibaG	BolA family iron metabolism protein IbaG	-	-	COG5007-Predicted transcriptional regulator, BolA superfamily[K]
VP_RS13055	322.437	66.8767	2.26944	0.000319962	0.0012898	up	VP_RS13055	phospholipid-binding protein MlaC	GO:0042597	K07323-ko02010 ABC transporters	COG2854-ABC-type transport system involved in resistance to organic solvents, auxiliary component[Q]
VP_RS13060	136.883	31.22	2.1324	0.000517856	0.00199116	up	mlaD	outer membrane lipid asymmetry maintenance protein MlaD	GO:0005886,GO:0015914,GO:0016021	K02067-ko02010 ABC transporters	COG1463-ABC-type transport system involved in resistance to organic solvents, periplasmic component[Q]
VP_RS13150	3.56667	15.9	-2.15638	2.76e-08	2.91e-07	down	VP_RS13150	divalent metal cation transporter	GO:0005886,GO:0016021	-	COG1914-Mn2+ and Fe2+ transporters of the NRAMP family[P]
VP_RS13175	23.5433	4.89333	2.26643	8.21e-07	6.33e-06	up	VP_RS13175	TIGR02099 family protein	-	-	COG3164-Predicted membrane protein[S]
VP_RS13185	48.3433	15.21	1.6683	4.56e-05	0.000232068	up	maf	septum formation inhibitor Maf	GO:0005737	-	COG0424-Nucleotide-binding protein implicated in inhibition of septum formation[D]
VP_RS13320	62.3533	177.75	-1.51131	8.32e-08	8.03e-07	down	lysC	lysine-sensitive aspartokinase 3	GO:0004072,GO:0005524,GO:0005829,GO:0009089,GO:0009090,GO:0016597	K00928-ko01210 2-Oxocarboxylic acid metabolism;ko01230 Biosynthesis of amino acids;ko00260 Glycine, serine and threonine metabolism;ko00270 Cysteine and methionine metabolism;ko00300 Lysine biosynthesis;ko00261 Monobactam biosynthesis	COG0527-Aspartokinases[E]
VP_RS13350	0.63	4.2	-2.73697	1.31e-14	3.96e-13	down	VP_RS13350	23S ribosomal RNA	-	-	-
VP_RS13375	25.5867	5.62667	2.18504	2.73e-10	4.06e-09	up	VP_RS13375	assimilatory sulfite reductase (NADPH) flavoprotein subunit	GO:0000103,GO:0004783,GO:0010181,GO:0019344,GO:0050660,GO:0070814	K00380-ko00920 Sulfur metabolism	COG0369-Sulfite reductase, alpha subunit (flavoprotein)[P]
VP_RS13380	14.45	3.16333	2.19155	0.000820035	0.00296714	up	VP_RS13380	hypothetical protein	GO:0016301	-	-
VP_RS13535	10.6067	46.09	-2.11948	1.78e-06	1.26e-05	down	VP_RS13535	argininosuccinate synthase	GO:0004055,GO:0005524,GO:0005737,GO:0006526	K01940-ko01230 Biosynthesis of amino acids;ko00250 Alanine, aspartate and glutamate metabolism;ko00220 Arginine biosynthesis	COG0137-Argininosuccinate synthase[E]
VP_RS13555	32.5533	132.273	-2.02265	4.23e-12	8.5e-11	down	ppc	phosphoenolpyruvate carboxylase	GO:0000287,GO:0006099,GO:0006107,GO:0008964,GO:0015977	K01595-ko01200 Carbon metabolism;ko00620 Pyruvate metabolism;ko00710 Carbon fixation in photosynthetic organisms;ko00720 Carbon fixation pathways in prokaryotes;ko00680 Methane metabolism	COG2352-Phosphoenolpyruvate carboxylase[C]
VP_RS13560	72.4067	10.25	2.8205	3.5e-09	4.32e-08	up	VP_RS13560	PadR family transcriptional regulator	GO:0005737,GO:0006351,GO:0006355	-	COG1695-Predicted transcriptional regulators[K]
VP_RS13580	5.40667	0.926667	2.54462	0.000803645	0.00291916	up	metJ	met regulon transcriptional regulator MetJ	GO:0003677,GO:0003700,GO:0005737,GO:0006351,GO:0009086,GO:0045892	-	COG3060-Transcriptional regulator of met regulon[KE]
VP_RS13590	19.9667	2.33	3.09919	7.36e-14	1.98e-12	up	bfr	bacterioferritin	GO:0004322,GO:0005623,GO:0006826,GO:0006879,GO:0008199	K03594-ko00860 Porphyrin and chlorophyll metabolism	COG2193-Bacterioferritin (cytochrome b1)[P]
VP_RS13595	4.99333	0.346667	3.84838	0.0009804	0.00345622	up	VP_RS13595	bacterioferritin-associated ferredoxin	GO:0046872,GO:0051537,GO:0055114	-	COG2906-Bacterioferritin-associated ferredoxin[P]
VP_RS13735	37.6767	391.537	-3.3774	3.99e-12	8.12e-11	down	VP_RS13735	ExeM/NucH family extracellular endonuclease	GO:0016021	-	COG2374-Predicted extracellular nuclease[R]
VP_RS13845	2.53333	7.53333	-1.57225	0.000586408	0.00221637	down	VP_RS13845	tRNA-Met	-	-	-
VP_RS14025	647.9	150.293	2.10799	3.06e-08	3.2e-07	up	VP_RS14025	hypothetical protein	-	-	-
VP_RS14075	8.8	3.1	1.50524	0.00977268	0.0254068	up	trmL	tRNA (uridine(34)/cytosine(34)/5- carboxymethylaminomethyluridine(34)-2'-O)- methyltransferase TrmL	GO:0003723,GO:0005737,GO:0008175,GO:0008757	-	COG0219-Predicted rRNA methylase (SpoU class)[J]
VP_RS14110	134.07	0.0001	20.3546	1.03e-05	6.05e-05	up	VP_RS14110	DUF4212 domain-containing protein	GO:0016021	-	COG4327-Predicted membrane protein[S]
VP_RS14115	222.563	8.47	4.71571	4.09e-07	3.4e-06	up	VP_RS14115	cation acetate symporter	GO:0005215,GO:0005886,GO:0006814,GO:0015293,GO:0016021,GO:0055085	-	COG4147-Predicted symporter[R]
VP_RS14125	3.61667	0.516667	2.80735	0.000520603	0.00199977	up	VP_RS14125	hypothetical protein	-	-	-
VP_RS14145	86.1233	1.56667	5.78063	6.3e-11	1.05e-09	up	VP_RS14145	cyclic nucleotide-binding/CBS domain-containing protein	GO:0008773	-	COG2905-Predicted signal-transduction protein containing cAMP-binding and CBS domains[T]
VP_RS14150	71.2133	3.03333	4.55317	8.44e-08	8.12e-07	up	VP_RS14150	3'-5' exonuclease	GO:0003676,GO:0003677,GO:0003887,GO:0005737,GO:0006261,GO:0008408	K02342-ko00230 Purine metabolism;ko00240 Pyrimidine metabolism;ko03030 DNA replication;ko03430 Mismatch repair;ko03440 Homologous recombination	COG2176-DNA polymerase III, alpha subunit (gram-positive type)[L]
VP_RS14230	1.52667	6.60667	-2.11354	0.00109234	0.00381052	down	VP_RS14230	tRNA-Val	-	-	-
VP_RS14235	11.0667	35.15	-1.6673	1.4e-06	1.02e-05	down	VP_RS14235	tRNA-Ala	-	-	-
VP_RS14270	57.2933	198.33	-1.79146	0.000382962	0.00151753	down	VP_RS14270	lysine decarboxylase CadA	GO:0005737,GO:0006520,GO:0006554,GO:0008923,GO:0016831,GO:0042802	K01582-ko00310 Lysine degradation;ko00960 Tropane, piperidine and pyridine alkaloid biosynthesis	COG1982-Arginine/lysine/ornithine decarboxylases[E]
VP_RS14315	1.64667	0.406667	2.01763	0.00828708	0.0221495	up	VP_RS14315	hypothetical protein	-	-	-
VP_RS14335	11.5833	0.78	3.89243	8.48e-08	8.12e-07	up	VP_RS14335	hypothetical protein	-	-	-
VP_RS14340	55.7833	4.46	3.64472	1.6e-25	1.52e-23	up	VP_RS14340	hypothetical protein	-	-	-
VP_RS14345	59.4467	6.46333	3.20125	4.8e-21	3.02e-19	up	VP_RS14345	hypothetical protein	-	-	-
VP_RS14350	59.47	6.82667	3.12291	1.04e-34	1.8e-32	up	VP_RS14350	site-specific integrase	GO:0003677,GO:0006310,GO:0015074	-	-
VP_RS14355	78.3667	23.98	1.70841	6.63e-05	0.000322896	up	VP_RS14355	tyrosine-type recombinase/integrase	GO:0003677,GO:0006310,GO:0015074	-	-
VP_RS14570	52.1133	199.173	-1.9343	1.15e-11	2.16e-10	down	sthA	Si-specific NAD(P)(+) transhydrogenase	GO:0003957,GO:0005737,GO:0006739,GO:0045454,GO:0050660	K00322-ko00760 Nicotinate and nicotinamide metabolism	COG1249-Pyruvate/2-oxoglutarate dehydrogenase complex, dihydrolipoamide dehydrogenase (E3) component, and related enzymes[C]
VP_RS14580	16.16	4.37667	1.88452	0.000403472	0.00159339	up	VP_RS14580	class I SAM-dependent methyltransferase	GO:0008168,GO:0017000,GO:1901106	-	-
VP_RS14605	38.7467	11.7567	1.72059	0.000159801	0.000705121	up	fliL	flagellar basal body-associated protein FliL	GO:0005886,GO:0006935,GO:0009425,GO:0016021,GO:0071973	-	COG1580-Flagellar basal body-associated protein[N]
VP_RS14675	4.04333	11.9167	-1.55936	1.04e-05	6.08e-05	down	VP_RS14675	DUF2500 domain-containing protein	GO:0016021	-	-
VP_RS14685	12.93	72.37	-2.48467	2.36e-15	7.92e-14	down	VP_RS14685	2-oxoglutarate dehydrogenase	GO:0004869	-	-
VP_RS14825	0.41	2.91333	-2.82897	0.00403682	0.0119845	down	VP_RS14825	tRNA-Ala	-	-	-
VP_RS14900	11.8633	2.95333	2.00609	0.000646802	0.0024188	up	VP_RS14900	AraC family transcriptional regulator	GO:0000987,GO:0003700,GO:0005829,GO:0006351,GO:0006355,GO:0043565	-	COG2207-AraC-type DNA-binding domain-containing proteins[K]
VP_RS14910	4.23667	21.8533	-2.36685	1.42e-08	1.58e-07	down	ggt	gamma-glutamyltransferase	GO:0005576,GO:0006749,GO:0006750,GO:0036374	K00681-ko00430 Taurine and hypotaurine metabolism;ko00460 Cyanoamino acid metabolism;ko00480 Glutathione metabolism	COG0405-Gamma-glutamyltransferase[E]
VP_RS14950	5.79333	1.83333	1.65992	0.00407295	0.0120688	up	VP_RS14950	LysR family transcriptional regulator	GO:0003677,GO:0003700,GO:0006351	-	COG0583-Transcriptional regulator[K]
VP_RS15135	61.19	213.743	-1.80451	1.71e-09	2.23e-08	down	ccoG	cytochrome c oxidase accessory protein CcoG	GO:0005886,GO:0009399,GO:0016021,GO:0046872,GO:0051539,GO:0055114	-	COG0348-Polyferredoxin[C]
VP_RS15215	840.793	3353.65	-1.99591	5.49e-12	1.09e-10	down	atpC	F0F1 ATP synthase subunit epsilon	GO:0005524,GO:0005886,GO:0042777,GO:0045261,GO:0046933,GO:0046961	K02114-ko00190 Oxidative phosphorylation;ko00195 Photosynthesis	COG0355-F0F1-type ATP synthase, epsilon subunit (mitochondrial delta subunit)[C]
VP_RS15285	48.4467	10.3567	2.22584	5.12e-06	3.24e-05	up	VP_RS15285	hypothetical protein	-	-	-
VP_RS15315	50.3267	11.25	2.1614	5.67e-07	4.55e-06	up	VP_RS15315	response regulator	GO:0000155,GO:0005524,GO:0005622,GO:0005886,GO:0006527,GO:0016021	-	COG5002-Signal transduction histidine kinase[T]
VP_RS15380	14.0733	80.49	-2.51585	1.11e-10	1.74e-09	down	VP_RS15380	methyl-accepting chemotaxis protein	GO:0005886,GO:0006935,GO:0016021,GO:0050918,GO:0071310	K03406-ko02020 Two-component system;ko02030 Bacterial chemotaxis	COG0840-Methyl-accepting chemotaxis protein[NT]
VP_RS15385	16.7467	3.57333	2.22853	0.00180154	0.0059047	up	VP_RS15385	DUF393 domain-containing protein	GO:0005739	-	COG3011-Uncharacterized protein conserved in bacteria[S]
VP_RS15390	12.32	3.24667	1.92397	0.00161295	0.00536958	up	VP_RS15390	hypothetical protein	-	-	-
VP_RS15425	14.84	44.04	-1.56932	1.52e-13	3.88e-12	down	VP_RS15425	hypothetical protein	GO:0016301	-	-
VP_RS15435	27.3867	9.15	1.58163	0.000701486	0.00260281	up	VP_RS15435	DUF3081 domain-containing protein	-	-	-
VP_RS15455	3.00333	0.746667	2.00803	0.00458708	0.0133131	up	VP_RS15455	DoxX family protein	GO:0005886,GO:0009636,GO:0016021,GO:0016491,GO:0019439	-	COG2259-Predicted membrane protein[S]
VP_RS15460	858.36	28.4667	4.91424	5.01e-20	2.92e-18	up	VP_RS15460	hypothetical protein	-	-	-
VP_RS15505	2.4	17.19	-2.84046	3.01e-16	1.11e-14	down	VP_RS15505	alpha/beta hydrolase	-	-	COG2267-Lysophospholipase[I]
VP_RS15615	1.76333	6.94333	-1.97732	1.31e-05	7.54e-05	down	kduD	2-dehydro-3-deoxy-D-gluconate 5-dehydrogenase KduD	GO:0008678,GO:0016616,GO:0019698,GO:0033764,GO:0042840,GO:0047001,GO:0051287	K00065-ko00040 Pentose and glucuronate interconversions	COG1028-Dehydrogenases with different specificities (related to short-chain alcohol dehydrogenases)[IQR]
VP_RS15630	14.7633	42.2533	-1.51705	9.32e-22	6.5e-20	down	VP_RS15630	RpiB/LacA/LacB family sugar-phosphate isomerase	GO:0005975,GO:0016853	-	-
VP_RS15635	3.37	18.07	-2.42278	1.01e-22	8e-21	down	VP_RS15635	alpha/beta hydrolase	GO:0008152,GO:0016787,GO:0031176,GO:0045493	-	-
VP_RS15640	4.38667	16.1167	-1.87736	1.22e-11	2.28e-10	down	VP_RS15640	sugar kinase	GO:0000166,GO:0005524,GO:0008673,GO:0016301,GO:0016310,GO:0016773	K00874-ko01200 Carbon metabolism;ko00030 Pentose phosphate pathway	COG0524-Sugar kinases, ribokinase family[G]
VP_RS15645	10.8067	45.4133	-2.07119	2.52e-34	4.19e-32	down	VP_RS15645	bifunctional 4-hydroxy-2-oxoglutarate aldolase/2-dehydro-3-deoxy-phosphogluconate aldolase	GO:0005737,GO:0008152,GO:0008675,GO:0008700,GO:0016829	K01625-ko01200 Carbon metabolism;ko00030 Pentose phosphate pathway;ko00630 Glyoxylate and dicarboxylate metabolism	COG0800-2-keto-3-deoxy-6-phosphogluconate aldolase[G]
VP_RS15740	6.05333	49.1633	-3.02178	4.26e-26	4.23e-24	down	ygjK	alpha-glucosidase	GO:0004555,GO:0005993,GO:0006974,GO:0015926,GO:0016787,GO:0046872	-	-
VP_RS15760	16.0267	3.65667	2.13187	4.21e-05	0.000216248	up	VP_RS15760	DUF1254 domain-containing protein	-	-	COG5361-Uncharacterized conserved protein[S]
VP_RS15805	2.31667	24.0467	-3.37571	8.04e-11	1.31e-09	down	VP_RS15805	GntP family permease	GO:0005215,GO:0005887,GO:0015128,GO:0016021,GO:0055085	-	COG2610-H+/gluconate symporter and related permeases[GE]
VP_RS15810	5.91	26.31	-2.15438	5.55e-09	6.66e-08	down	VP_RS15810	glycerate kinase	GO:0005524,GO:0008887,GO:0031388	K00865-ko00630 Glyoxylate and dicarboxylate metabolism;ko00561 Glycerolipid metabolism;ko00260 Glycine, serine and threonine metabolism	COG1929-Glycerate kinase[G]
VP_RS15870	8.95333	1.33667	2.74379	0.000526044	0.00201269	up	VP_RS15870	phosphatase PAP2 family protein	GO:0000810,GO:0005886,GO:0006655,GO:0008195,GO:0008962,GO:0009279,GO:0009395,GO:0016021,GO:0050380	K01096-ko00564 Glycerophospholipid metabolism	-
VP_RS15950	1.46	5.1	-1.80453	0.007221	0.0197067	down	VP_RS15950	tRNA-Val	-	-	-
VP_RS15995	6.50333	1.14333	2.50793	1.03e-05	6.04e-05	up	VP_RS15995	response regulator transcription factor	GO:0000160,GO:0003677,GO:0005622,GO:0005737,GO:0006351,GO:0006355	K14491-ko04075 Plant hormone signal transduction	COG0745-Response regulators consisting of a CheY-like receiver domain and a winged-helix DNA-binding domain[TK]
VP_RS16000	3.80667	0.343333	3.47085	1.39e-09	1.83e-08	up	VP_RS16000	sensor histidine kinase	GO:0000155,GO:0000160,GO:0005524,GO:0005622,GO:0005886,GO:0016021,GO:0043708,GO:0046777	K18072-ko02020 Two-component system;ko01501 beta-Lactam resistance;ko01503 Cationic antimicrobial peptide (CAMP) resistance	COG5002-Signal transduction histidine kinase[T]
VP_RS16005	12.65	3.37	1.90832	0.000280897	0.00115492	up	peuA	TonB-dependent siderophore enterobactin receptor PeuA	GO:0005506,GO:0009279,GO:0015344,GO:0015891,GO:0016021,GO:0055072	-	COG4773-Outer membrane receptor for ferric coprogen and ferric-rhodotorulic acid[P]
VP_RS16115	57.42	13.9533	2.04094	1.24e-08	1.39e-07	up	VP_RS16115	ATP-dependent zinc protease	GO:0000287,GO:0005524,GO:0006412,GO:0006464,GO:0016881,GO:0030145	-	COG4067-Uncharacterized protein conserved in archaea[O]
VP_RS16150	34.9	105.78	-1.59977	9.34e-22	6.5e-20	down	ascB	6-phospho-beta-glucosidase	GO:0004553,GO:0005975,GO:0008706	K01223-ko00010 Glycolysis / Gluconeogenesis	COG2723-Beta-glucosidase/6-phospho-beta-glucosidase/beta-galactosidase[G]
VP_RS16195	174.183	576.44	-1.72656	1.93e-08	2.1e-07	down	VP_RS16195	tryptophanase	GO:0009034	K01667-ko00380 Tryptophan metabolism	COG3033-Tryptophanase[E]
VP_RS16240	79.7333	0.713333	6.80446	7.22e-14	1.97e-12	up	VP_RS16240	malate synthase	GO:0004474,GO:0005737,GO:0006097,GO:0006099,GO:0046872	K01638-ko01200 Carbon metabolism;ko00620 Pyruvate metabolism;ko00630 Glyoxylate and dicarboxylate metabolism	-
VP_RS16290	0.286667	1.07667	-1.90913	0.0013585	0.00460135	down	VP_RS16290	hypothetical protein	-	-	-
VP_RS16370	26.5333	8.51667	1.63945	1.47e-06	1.06e-05	up	VP_RS16370	S8 family serine peptidase	GO:0004252,GO:0005576,GO:0030435,GO:0046872	K01342-ko02024 Quorum sensing	COG1404-Subtilisin-like serine proteases[O]
VP_RS16375	160.517	25.97	2.62781	3.35e-08	3.43e-07	up	VP_RS16375	hypothetical protein	-	-	-
VP_RS16480	6.88333	1.14667	2.58566	7.58e-05	0.000365719	up	VP_RS16480	LysR family transcriptional regulator	GO:0003677,GO:0003700,GO:0005737,GO:0006351,GO:0019439	-	-
VP_RS16485	12.6733	2.19333	2.5306	4.44e-06	2.83e-05	up	VP_RS16485	hypothetical protein	-	-	-
VP_RS16495	25.3367	77.0533	-1.60463	6.02e-11	1e-09	down	VP_RS16495	L-serine ammonia-lyase	GO:0003941,GO:0006094,GO:0006565,GO:0046872,GO:0051539	K01752-ko01200 Carbon metabolism;ko01230 Biosynthesis of amino acids;ko00260 Glycine, serine and threonine metabolism;ko00270 Cysteine and methionine metabolism	COG1760-L-serine deaminase[E]
VP_RS16615	44.87	12.08	1.89313	0.00263927	0.00827813	up	VP_RS16615	DUF3012 domain-containing protein	-	-	-
VP_RS16650	1968.75	85.43	4.52639	3.27e-10	4.81e-09	up	VP_RS16650	hypothetical protein	-	-	-
VP_RS16655	1.27	5.02	-1.98286	1.54e-06	1.11e-05	down	VP_RS16655	leukocidin family pore-forming toxin	GO:0005576,GO:0051715	-	-
VP_RS16700	2	7.69667	-1.94423	2.68e-06	1.81e-05	down	VP_RS16700	PTS fructose transporter subunit IIC	GO:0005351,GO:0005886,GO:0005887,GO:0008982,GO:0009401,GO:0016021,GO:0022877	-	COG1299-Phosphotransferase system, fructose-specific IIC component[G]
VP_RS16750	10.7667	71.1167	-2.72362	1.79e-30	2.62e-28	down	VP_RS16750	nicotinamidase	GO:0003824,GO:0005829,GO:0008152,GO:0008936,GO:0019363,GO:0046872	K08281-ko00760 Nicotinate and nicotinamide metabolism	COG1335-Amidases related to nicotinamidase[Q]
VP_RS16755	6.32	19.8367	-1.65017	1.34e-19	7.19e-18	down	VP_RS16755	NUDIX hydrolase	GO:0016787	-	COG1051-ADP-ribose pyrophosphatase[F]
VP_RS16760	3.28	10.94	-1.73785	1.95e-15	6.59e-14	down	pncB	nicotinate phosphoribosyltransferase	GO:0004514,GO:0004516,GO:0009435,GO:0016874,GO:0019357	K00763-ko00760 Nicotinate and nicotinamide metabolism	COG1488-Nicotinic acid phosphoribosyltransferase[H]
VP_RS16770	153.967	14.3533	3.42316	0.000125764	0.0005717	up	VP_RS16770	glycine zipper 2TM domain-containing protein	GO:0016021,GO:0019867	-	COG3134-Predicted outer membrane lipoprotein[S]
VP_RS16775	14.67	3.85333	1.92869	7.26e-07	5.66e-06	up	VP_RS16775	SAM-dependent methyltransferase	GO:0008168	-	-
VP_RS16805	103.03	8.3	3.63381	4.43e-10	6.25e-09	up	VP_RS16805	copper resistance protein NlpE	GO:0009279,GO:0010810	K06079-ko01503 Cationic antimicrobial peptide (CAMP) resistance	-
VP_RS16830	74.5333	6.30667	3.56294	1.02e-10	1.6e-09	up	VP_RS16830	hypothetical protein	-	-	-
VP_RS16835	216.003	680.403	-1.65534	1.07e-16	4.22e-15	down	VP_RS16835	elongation factor G	GO:0003746,GO:0003924,GO:0005525,GO:0005622,GO:0005737	-	COG0480-Translation elongation factors (GTPases)[J]
VP_RS16875	0.856667	2.62667	-1.61643	0.000123053	0.000559923	down	VP_RS16875	ASCH domain-containing protein	-	-	COG4405-Uncharacterized protein conserved in bacteria[S]
VP_RS16890	0.0001	9.22667	-16.4935	6.68e-19	3.5e-17	down	VP_RS16890	efflux RND transporter periplasmic adaptor subunit	GO:0005886,GO:0055085	-	COG0845-Membrane-fusion protein[M]
VP_RS16910	19.4167	3.56	2.44735	6.48e-05	0.000316633	up	VP_RS16910	hypothetical protein	-	-	-
VP_RS16975	4.88333	0.72	2.7618	0.000732422	0.00270468	up	VP_RS16975	hypothetical protein	GO:0016021	-	-
VP_RS17005	6.91333	2.07667	1.73511	0.00129101	0.00440795	up	VP_RS17005	spermidine/putrescine ABC transporter substrate-binding protein	GO:0015846,GO:0019808,GO:0042597	K11069-ko02010 ABC transporters	COG0687-Spermidine/putrescine-binding periplasmic protein[E]
VP_RS17015	9.00333	2.05333	2.13249	0.00133659	0.00453701	up	VP_RS17015	helix-turn-helix transcriptional regulator	GO:0003677,GO:0006351,GO:0006355	-	COG2771-DNA-binding HTH domain-containing proteins[K]
VP_RS17025	198.403	732.85	-1.88508	5.1e-11	8.59e-10	down	ppsA	phosphoenolpyruvate synthase	GO:0000287,GO:0005524,GO:0005829,GO:0006090,GO:0006094,GO:0008986,GO:0046872	K01007-ko01200 Carbon metabolism;ko00620 Pyruvate metabolism;ko00720 Carbon fixation pathways in prokaryotes;ko00680 Methane metabolism	COG0574-Phosphoenolpyruvate synthase/pyruvate phosphate dikinase[G]
VP_RS17035	13.0667	190.03	-3.86226	4.87e-47	1.14e-44	down	ansB	L-asparaginase 2	GO:0004067,GO:0005829,GO:0006528,GO:0030288,GO:0042597,GO:0042802,GO:0051289	K01424-ko00250 Alanine, aspartate and glutamate metabolism;ko00460 Cyanoamino acid metabolism	COG0252-L-asparaginase/archaeal Glu-tRNAGln amidotransferase subunit D[EJ]
VP_RS17115	2.71333	0.243333	3.47906	0.000132193	0.000596273	up	VP_RS17115	VOC family protein	GO:0016829	-	-
VP_RS17125	9.19	2.91	1.65905	0.000813233	0.00294481	up	VP_RS17125	glycosyltransferase family 2 protein	GO:0005886,GO:0008375,GO:0016021	-	COG1215-Glycosyltransferases, probably involved in cell wall biogenesis[M]
VP_RS17145	13.04	1.85667	2.81216	1.46e-08	1.62e-07	up	VP_RS17145	hypothetical protein	-	-	-
VP_RS17160	112.763	17.0633	2.72433	1.21e-10	1.87e-09	up	VP_RS17160	DUF4382 domain-containing protein	-	-	-
VP_RS17165	306.63	44.1433	2.79623	2.23e-11	3.99e-10	up	VP_RS17165	YdcH family protein	-	-	-
VP_RS17190	46.68	13.83	1.755	3e-05	0.000159753	up	pyrC	dihydroorotase	GO:0004151,GO:0008270,GO:0019856,GO:0044205	K01465-ko00240 Pyrimidine metabolism	COG0418-Dihydroorotase[F]
VP_RS17195	28.0867	1.36333	4.36468	9.82e-11	1.55e-09	up	VP_RS17195	YqaE/Pmp3 family membrane protein	GO:0005886,GO:0016021	-	COG0401-Uncharacterized homolog of Blt101[S]
VP_RS17280	0.876667	0.113333	2.95146	0.00139436	0.00470912	up	VP_RS17280	heme anaerobic degradation radical SAM methyltransferase ChuW/HutW	GO:0003824,GO:0004109,GO:0005737,GO:0006779,GO:0006782,GO:0046872,GO:0051536,GO:0051539	-	COG0635-Coproporphyrinogen III oxidase and related Fe-S oxidoreductases[H]
VP_RS17305	34.3633	10.7633	1.67475	0.000833763	0.00300748	up	VP_RS17305	peptidyl-prolyl cis-trans isomerase	GO:0003755,GO:0005737,GO:0016853	-	COG0760-Parvulin-like peptidyl-prolyl isomerase[O]
VP_RS17310	6.10333	1.31667	2.21271	0.000174508	0.000760805	up	VP_RS17310	recombinase family protein	GO:0000150,GO:0003677	-	-
VP_RS17340	22.64	1.03333	4.4535	1.69e-06	1.2e-05	up	VP_RS17340	DUF3360 domain-containing protein	GO:0016021	-	-
VP_RS17345	190.49	53.9267	1.82064	1.37e-06	1e-05	up	hxsD	His-Xaa-Ser system protein HxsD	-	-	-
VP_RS17350	162.33	34.6167	2.22939	2.93e-15	9.57e-14	up	hxsB	His-Xaa-Ser system radical SAM maturase HxsB	GO:0003824,GO:0051536	-	COG0535-Predicted Fe-S oxidoreductases[R]
VP_RS17355	85.3933	26.97	1.66277	1.42e-06	1.03e-05	up	hxsC	His-Xaa-Ser system radical SAM maturase HxsC	GO:0003824,GO:0051536	-	COG0535-Predicted Fe-S oxidoreductases[R]
VP_RS17365	23.5033	4.52	2.37847	1.08e-07	1.01e-06	up	VP_RS17365	TIGR03982 family His-Xaa-Ser system protein	GO:0016021	-	-
VP_RS17375	35.75	6.84	2.38588	1.29e-09	1.71e-08	up	VP_RS17375	patatin-like phospholipase family protein	GO:0006629	-	-
VP_RS17390	0.366667	19.31	-5.71874	3.85e-06	2.48e-05	down	VP_RS17390	VPA0450 family T3SS effector inositol phosphatase	GO:0004519,GO:0046856	-	-
VP_RS17395	0.0433333	6.66	-7.2639	3.22e-08	3.32e-07	down	ati1	Ati1 family type III secretion system chaperone	-	-	-
VP_RS17415	5.79	1.51667	1.93266	0.000172351	0.000754075	up	VP_RS17415	hydrogen peroxide-inducible genes activator	GO:0003677,GO:0003700,GO:0006351	-	COG0583-Transcriptional regulator[K]
VP_RS17435	2530.28	474.123	2.41596	1.74e-07	1.57e-06	up	VP_RS17435	PAS factor family protein	-	-	-
VP_RS17450	281.353	20.1533	3.80329	5.69e-20	3.28e-18	up	VP_RS17450	hypothetical protein	-	-	-
VP_RS17470	3.83	1.04	1.88076	0.00238596	0.00754449	up	VP_RS17470	ABC-F family ATP-binding cassette domain-containing protein	GO:0003677,GO:0003746,GO:0005524,GO:0006810,GO:0016887	-	COG0488-ATPase components of ABC transporters with duplicated ATPase domains[R]
VP_RS17515	30.1167	3.07	3.29425	0.000476782	0.00185464	up	VP_RS17515	carbenicillin-hydrolyzing class A beta-lactamase CARB-22	GO:0008800,GO:0030655,GO:0046677	K18698-ko01501 beta-Lactam resistance	COG2367-Beta-lactamase class A[V]
VP_RS17560	14.1	3.81333	1.88657	1.04e-06	7.81e-06	up	VP_RS17560	endonuclease/exonuclease/phosphatase family protein	GO:0004519,GO:0016021	-	-
VP_RS17565	8.25	1.53667	2.42459	0.00264667	0.00828858	up	VP_RS17565	hypothetical protein	-	-	-
VP_RS17585	37.26	12.2433	1.60563	7.84e-06	4.75e-05	up	VP_RS17585	methyl-accepting chemotaxis protein	GO:0005886,GO:0006935,GO:0016021	K03406-ko02020 Two-component system;ko02030 Bacterial chemotaxis	COG0840-Methyl-accepting chemotaxis protein[NT]
VP_RS17630	2.74333	15.4	-2.48893	8.29e-09	9.64e-08	down	VP_RS17630	PTS mannitol transporter subunit IICB	GO:0005886,GO:0009401,GO:0016021,GO:0016301,GO:0022872,GO:0090563	K02800-ko00051 Fructose and mannose metabolism;ko02060 Phosphotransferase system (PTS)	COG2213-Phosphotransferase system, mannitol-specific IIBC component[G]
VP_RS17635	5.65	26.52	-2.23076	3.08e-07	2.64e-06	down	VP_RS17635	zinc-binding dehydrogenase	GO:0008270,GO:0016491	K19956-ko00051 Fructose and mannose metabolism	COG1064-Zn-dependent alcohol dehydrogenases[R]
VP_RS17655	23.2267	2.68333	3.11368	2.92e-17	1.21e-15	up	VP_RS17655	hypothetical protein	-	-	-
VP_RS17690	9.78	3.29333	1.57029	0.00821762	0.0219891	up	VP_RS17690	DUF1275 domain-containing protein	GO:0016021	-	-
VP_RS17695	9.16333	2.42	1.92087	0.00151332	0.00507779	up	VP_RS17695	GFA family protein	GO:0008152,GO:0016846	-	COG3791-Uncharacterized conserved protein[S]
VP_RS17710	59.9533	14.2433	2.07355	4.52e-07	3.7e-06	up	VP_RS17710	phosphodiesterase	GO:0000155,GO:0005622	-	COG5001-Predicted signal transduction protein containing a membrane domain, an EAL and a GGDEF domain[T]
VP_RS17740	12.4433	0.6	4.37427	2.43e-16	9.23e-15	up	VP_RS17740	porin	GO:0006811,GO:0009279,GO:0015288,GO:0046930	K09475-ko02020 Two-component system;ko01501 beta-Lactam resistance	COG3203-Outer membrane protein (porin)[M]
VP_RS17785	4.13	0.48	3.10504	2.26e-09	2.9e-08	up	coxB	cytochrome c oxidase subunit II	GO:0004129,GO:0005507,GO:0005886,GO:0016021,GO:0020037,GO:0022900,GO:0070469	K02275-ko00190 Oxidative phosphorylation	COG1622-Heme/copper-type cytochrome/quinol oxidases, subunit 2[C]
VP_RS17810	12.12	2.22333	2.44659	3.49e-06	2.26e-05	up	VP_RS17810	SURF1 family protein	GO:0005886,GO:0016021	-	-
VP_RS17815	7.46	2.20333	1.75949	0.000941666	0.00335006	up	VP_RS17815	hypothetical protein	-	-	-
VP_RS17820	7.53667	2.41	1.64489	0.00245322	0.00774666	up	VP_RS17820	COX15/CtaA family protein	GO:0005886,GO:0006784,GO:0016021,GO:0016627	K02259-ko00190 Oxidative phosphorylation;ko00860 Porphyrin and chlorophyll metabolism;ko02020 Two-component system	COG1612-Uncharacterized protein required for cytochrome oxidase assembly[O]
VP_RS17850	50.51	12.06	2.06634	0.000190775	0.000822343	up	VP_RS17850	hypothetical protein	-	-	-
VP_RS17855	15.21	2.53333	2.58591	2.37e-06	1.63e-05	up	VP_RS17855	YaeQ family protein	-	-	COG4681-Uncharacterized protein conserved in bacteria[S]
VP_RS17860	2683.54	214.15	3.64744	2.31e-18	1.13e-16	up	VP_RS17860	cold-shock protein	GO:0003677,GO:0005737,GO:0006351,GO:0006355,GO:0009409	-	COG1278-Cold shock proteins[K]
VP_RS17870	22.9433	8.06667	1.50803	0.00991058	0.0256937	up	VP_RS17870	PAS domain-containing methyl-accepting chemotaxis protein	GO:0000155,GO:0005622,GO:0006935,GO:0016020	K03406-ko02020 Two-component system;ko02030 Bacterial chemotaxis	COG0840-Methyl-accepting chemotaxis protein[NT]
VP_RS17900	20.6633	6.26333	1.72207	0.000329981	0.00132333	up	VP_RS17900	hypothetical protein	-	-	-
VP_RS17930	48.4867	175.57	-1.85639	1.46e-13	3.76e-12	down	elbB	isoprenoid biosynthesis glyoxalase ElbB	GO:0016829	-	COG3155-Uncharacterized protein involved in an early stage of isoprenoid biosynthesis[Q]
VP_RS18015	17.85	121.533	-2.76736	1.07e-49	3.12e-47	down	trpB	tryptophan synthase subunit beta	GO:0004834	K01696-ko01230 Biosynthesis of amino acids;ko00260 Glycine, serine and threonine metabolism;ko00400 Phenylalanine, tyrosine and tryptophan biosynthesis	COG0133-Tryptophan synthase beta chain[E]
VP_RS18055	17.2467	5.03333	1.77673	0.00310331	0.00953481	up	VP_RS18055	IclR family transcriptional regulator	GO:0003677,GO:0003700,GO:0005829,GO:0006097,GO:0006351,GO:0006355,GO:0045892	-	COG1414-Transcriptional regulator[K]
VP_RS18060	8.65	1.72333	2.3275	1.71e-05	9.61e-05	up	VP_RS18060	EAL domain-containing protein	GO:0005886,GO:0016021	-	COG2200-FOG: EAL domain[T]
VP_RS18130	2.47	0.51	2.27594	3.36e-05	0.000176349	up	VP_RS18130	bifunctional diguanylate cyclase/phosphodiesterase	GO:0005886,GO:0016021	-	COG5001-Predicted signal transduction protein containing a membrane domain, an EAL and a GGDEF domain[T]
VP_RS18140	7.69333	2.56	1.58747	0.000194051	0.000835693	up	VP_RS18140	PAS domain S-box protein	GO:0000155,GO:0005622,GO:0006935,GO:0016020	K03406-ko02020 Two-component system;ko02030 Bacterial chemotaxis	COG0840-Methyl-accepting chemotaxis protein[NT]
VP_RS18180	50.3267	17.23	1.5464	0.00314701	0.00964366	up	VP_RS18180	thiolase family protein	GO:0003985,GO:0005737,GO:0008152	K00626-ko01200 Carbon metabolism;ko01212 Fatty acid metabolism;ko00620 Pyruvate metabolism;ko00630 Glyoxylate and dicarboxylate metabolism;ko00640 Propanoate metabolism;ko00650 Butanoate metabolism;ko00720 Carbon fixation pathways in prokaryotes;ko00071 Fatty acid degradation;ko00072 Synthesis and degradation of ketone bodies;ko00280 Valine, leucine and isoleucine degradation;ko00310 Lysine degra…	COG0183-Acetyl-CoA acetyltransferase[I]
VP_RS18185	61.6267	17.4967	1.81647	8.29e-06	5e-05	up	VP_RS18185	CoA-acylating methylmalonate-semialdehyde dehydrogenase	GO:0004029,GO:0004491,GO:0006574,GO:0018478	K00140-ko01200 Carbon metabolism;ko00640 Propanoate metabolism;ko00562 Inositol phosphate metabolism;ko00280 Valine, leucine and isoleucine degradation;ko00410 beta-Alanine metabolism	COG1012-NAD-dependent aldehyde dehydrogenases[C]
VP_RS18190	39.8467	13.1367	1.60086	2.79e-05	0.000150122	up	VP_RS18190	acyl-CoA dehydrogenase family protein	GO:0000062,GO:0003995,GO:0005739,GO:0006574,GO:0009055,GO:0033539,GO:0050660,GO:0052890,GO:0055088	-	COG1960-Acyl-CoA dehydrogenases[I]
VP_RS18195	42.8633	10.27	2.06131	1.49e-06	1.07e-05	up	VP_RS18195	enoyl-CoA hydratase	GO:0004300,GO:0006631,GO:0008152,GO:0010124,GO:0042802	-	COG1024-Enoyl-CoA hydratase/carnithine racemase[I]
VP_RS18200	48.97	14.3767	1.76817	3.05e-06	2.03e-05	up	VP_RS18200	enoyl-CoA hydratase/isomerase family protein	GO:0003860,GO:0005739,GO:0006574	-	COG1024-Enoyl-CoA hydratase/carnithine racemase[I]
VP_RS18205	102.313	34.72	1.55916	0.00028255	0.00115903	up	mmsB	3-hydroxyisobutyrate dehydrogenase	GO:0004616,GO:0006574,GO:0008442,GO:0051287	-	COG2084-3-hydroxyisobutyrate dehydrogenase and related beta-hydroxyacid dehydrogenases[I]
VP_RS18210	22.3967	5.01	2.1604	2.88e-07	2.49e-06	up	VP_RS18210	SDR family oxidoreductase	GO:0004316,GO:0030497,GO:0050661,GO:0051287	K00059-ko01212 Fatty acid metabolism;ko00061 Fatty acid biosynthesis;ko01040 Biosynthesis of unsaturated fatty acids;ko00780 Biotin metabolism	COG1028-Dehydrogenases with different specificities (related to short-chain alcohol dehydrogenases)[IQR]
VP_RS18225	169.937	56.0867	1.59927	0.00126845	0.00434686	up	cyoC	cytochrome o ubiquinol oxidase subunit III	GO:0004129,GO:0005886,GO:0008827,GO:0016021,GO:0019646	K02299-ko00190 Oxidative phosphorylation	COG1845-Heme/copper-type cytochrome/quinol oxidase, subunit 3[C]
VP_RS18235	89.0633	27.6133	1.68947	0.000134885	0.000607227	up	cyoE	protoheme IX farnesyltransferase	GO:0005886,GO:0008495,GO:0016021,GO:0048034	K02257-ko00190 Oxidative phosphorylation;ko00860 Porphyrin and chlorophyll metabolism	COG0109-Polyprenyltransferase (cytochrome oxidase assembly factor)[O]
VP_RS18245	1.79667	0.41	2.13163	0.00636893	0.0177076	up	VP_RS18245	NADH:flavin oxidoreductase	GO:0010181,GO:0016491,GO:0046872,GO:0051539	-	COG1902-NADH:flavin oxidoreductases, Old Yellow Enzyme family[C]
VP_RS18260	12.43	85.51	-2.78227	3.72e-07	3.12e-06	down	VP_RS18260	arginine ABC transporter substrate-binding protein	GO:0004970,GO:0006865,GO:0016020,GO:0030288,GO:0042597	K09997-ko02010 ABC transporters	COG0834-ABC-type amino acid transport/signal transduction systems, periplasmic component/domain[ET]
VP_RS18270	11.1533	39.53	-1.82547	0.000950109	0.00337495	down	artM	arginine ABC transporter permease ArtM	GO:0005215,GO:0005886,GO:0006865,GO:0016021	K09998-ko02010 ABC transporters	COG4160-ABC-type arginine/histidine transport system, permease component[E]
VP_RS18275	4.15667	0.69	2.59076	2.76e-05	0.000148709	up	VP_RS18275	protocatechuate 3,4-dioxygenase subunit beta	GO:0006725,GO:0008199,GO:0016702,GO:0018578,GO:0019619,GO:0042952	K00449-ko01220 Degradation of aromatic compounds;ko00362 Benzoate degradation;ko00624 Polycyclic aromatic hydrocarbon degradation	COG3485-Protocatechuate 3,4-dioxygenase beta subunit[Q]
VP_RS18290	17.0467	5.6	1.60599	0.000944602	0.00335795	up	VP_RS18290	electron transfer flavoprotein-ubiquinone oxidoreductase	GO:0004174,GO:0016491,GO:0046872,GO:0051536,GO:0051539	-	COG0644-Dehydrogenases (flavoproteins)[C]
VP_RS18295	73.25	8.2	3.15913	1.2e-23	9.97e-22	up	VP_RS18295	2-oxo acid dehydrogenase subunit E2	GO:0006096,GO:0008152,GO:0016746,GO:0043754	K09699-ko00640 Propanoate metabolism;ko00280 Valine, leucine and isoleucine degradation	COG0508-Pyruvate/2-oxoglutarate dehydrogenase complex, dihydrolipoamide acyltransferase (E2) component, and related enzymes[C]
VP_RS18300	50.9833	6.44333	2.98415	3.49e-13	8.43e-12	up	VP_RS18300	alpha-ketoacid dehydrogenase subunit beta	GO:0003824,GO:0004739,GO:0006096,GO:0008152	K00167-ko00640 Propanoate metabolism;ko00280 Valine, leucine and isoleucine degradation	COG0022-Pyruvate/2-oxoglutarate dehydrogenase complex, dehydrogenase (E1) component, eukaryotic type, beta subunit[C]
VP_RS18305	48.7133	5.89	3.04798	6.99e-09	8.23e-08	up	pdhA	pyruvate dehydrogenase (acetyl-transferring) E1 component subunit alpha	GO:0004739,GO:0006096,GO:0016624	K00166-ko00640 Propanoate metabolism;ko00280 Valine, leucine and isoleucine degradation	COG1071-Pyruvate/2-oxoglutarate dehydrogenase complex, dehydrogenase (E1) component, eukaryotic type, alpha subunit[C]
VP_RS18310	8.76667	2.47333	1.82557	0.0023609	0.00748045	up	VP_RS18310	DOPA 4,5-dioxygenase family protein	GO:0051213	-	COG3805-Aromatic ring-cleaving dioxygenase[Q]
VP_RS18315	12.8	1.38333	3.20992	5.24e-13	1.24e-11	up	VP_RS18315	hypothetical protein	GO:0016021	-	-
VP_RS18335	4.96	0.86	2.52793	0.000652521	0.00243469	up	VP_RS18335	hypothetical protein	GO:0016021	-	-
VP_RS18340	4.01667	1.34667	1.57661	0.00718533	0.0196211	up	VP_RS18340	Crp/Fnr family transcriptional regulator	-	-	-
VP_RS18345	6.08333	1.42667	2.09221	0.00146066	0.00491525	up	VP_RS18345	siderophore ABC transporter substrate-binding protein	GO:0005576,GO:0006810	K02016-ko02010 ABC transporters	COG4607-ABC-type enterochelin transport system, periplasmic component[P]
VP_RS18350	4.38	0.94	2.2202	0.000339613	0.00135729	up	VP_RS18350	ABC transporter permease	GO:0005215,GO:0005886,GO:0016021	K02015-ko02010 ABC transporters	COG4606-ABC-type enterochelin transport system, permease component[P]
VP_RS18355	2.70667	0.336667	3.00712	2.28e-05	0.000125295	up	VP_RS18355	iron chelate uptake ABC transporter family permease subunit	GO:0005215,GO:0005886,GO:0016021	K02015-ko02010 ABC transporters	COG4605-ABC-type enterochelin transport system, permease component[P]
VP_RS18360	3.44	1.05333	1.70745	0.00352496	0.0106825	up	VP_RS18360	ATP-binding cassette domain-containing protein	GO:0005524,GO:0006810,GO:0016887	K02013-ko02010 ABC transporters	COG4604-ABC-type enterochelin transport system, ATPase component[P]
VP_RS18370	1.44667	0.26	2.47615	0.00896037	0.0237315	up	VP_RS18370	helix-turn-helix transcriptional regulator	GO:0003700,GO:0005737,GO:0006351,GO:0019299,GO:0043565,GO:0045893	-	COG2207-AraC-type DNA-binding domain-containing proteins[K]
VP_RS18390	92.1933	19.1833	2.26481	6.32e-08	6.22e-07	up	VP_RS18390	retention module-containing protein	GO:0005509,GO:0005615,GO:0016853,GO:0042121	-	-
VP_RS18395	44.0433	6.95667	2.66246	1.17e-10	1.82e-09	up	VP_RS18395	hypothetical protein	-	-	-
VP_RS18400	73.9367	8.02333	3.20402	8.97e-07	6.87e-06	up	VP_RS18400	hypothetical protein	-	-	-
VP_RS18450	34.6733	7.58	2.19356	6.84e-06	4.23e-05	up	VP_RS18450	arylsulfatase	GO:0004065,GO:0008152,GO:0008484,GO:0042597,GO:0046872	-	COG3119-Arylsulfatase A and related enzymes[P]
VP_RS18475	19.0133	5.61	1.76094	5.46e-06	3.42e-05	up	VP_RS18475	MoxR family ATPase	GO:0005524,GO:0016887	-	COG0714-MoxR-like ATPases[R]
VP_RS18485	6.78333	1.30333	2.37979	3.83e-05	0.00019958	up	VP_RS18485	DUF4381 domain-containing protein	GO:0016021	-	-
VP_RS18490	6.30667	1.79333	1.81423	0.00246164	0.00776014	up	VP_RS18490	VWA domain-containing protein	GO:0005886,GO:0016021	-	-
VP_RS18495	5.1	0.886667	2.52403	4.49e-10	6.31e-09	up	VP_RS18495	VWA domain-containing protein	GO:0005886,GO:0016021	-	-
VP_RS18500	4.53333	1.05	2.11018	3.05e-06	2.02e-05	up	VP_RS18500	BatD family protein	GO:0016021	-	-
VP_RS18510	53.88	11.3067	2.25258	3.04e-10	4.51e-09	up	VP_RS18510	LysR family transcriptional regulator	GO:0003677,GO:0003700,GO:0006351,GO:0006355	-	COG0583-Transcriptional regulator[K]
VP_RS18525	3.02333	0.696667	2.1176	0.000756566	0.00277565	up	VP_RS18525	porin family protein	GO:0016021	-	-
VP_RS18530	5.12	1.30667	1.97025	0.000186196	0.000804837	up	VP_RS18530	haloacid dehalogenase-like hydrolase	-	-	-
VP_RS18540	147.427	19.86	2.89206	1.37e-05	7.85e-05	up	VP_RS18540	tetratricopeptide repeat protein	-	-	-
VP_RS18590	41.2967	8.95667	2.20499	2.51e-11	4.4e-10	up	VP_RS18590	hybrid sensor histidine kinase/response regulator	GO:0000155,GO:0004721,GO:0005524,GO:0005622,GO:0005886,GO:0016021	-	COG4191-Signal transduction histidine kinase regulating C4-dicarboxylate transport system[T]
VP_RS18710	6.35	1.97333	1.68612	0.00286864	0.00888992	up	VP_RS18710	LysR family transcriptional regulator	GO:0003677,GO:0003700,GO:0005737,GO:0006351,GO:0019439	-	COG0583-Transcriptional regulator[K]
VP_RS18725	2.61	0.723333	1.85132	0.00217723	0.00701283	up	VP_RS18725	EAL domain-containing response regulator	GO:0000160,GO:0005622,GO:0005886,GO:0006355,GO:0016021	-	COG2200-FOG: EAL domain[T]
VP_RS18740	42.77	7.73667	2.46682	1.47e-12	3.1e-11	up	VP_RS18740	LysR family transcriptional regulator	GO:0003677,GO:0003700,GO:0006351,GO:0006355	-	-
VP_RS18745	12.4267	0.596667	4.38037	3.57e-11	6.17e-10	up	VP_RS18745	response regulator transcription factor	GO:0000160,GO:0003677,GO:0005622,GO:0005737,GO:0006351,GO:0006355	K07690-ko02020 Two-component system;ko05133 Pertussis	COG2197-Response regulator containing a CheY-like receiver domain and an HTH DNA-binding domain[TK]
VP_RS18795	2.41667	0.656667	1.87979	0.000156399	0.000692072	up	VP_RS18795	M4 family metallopeptidase	GO:0004222,GO:0005576,GO:0009405,GO:0046872	K01399-ko02024 Quorum sensing;ko01503 Cationic antimicrobial peptide (CAMP) resistance	COG3227-Zinc metalloprotease (elastase)[E]
VP_RS18845	299.69	25.0733	3.57925	1.07e-11	2.03e-10	up	VP_RS18845	YbaK/EbsC family protein	GO:0002161,GO:0004812	-	COG2606-Uncharacterized conserved protein[S]
VP_RS18890	9.01333	2.85	1.6611	0.00122593	0.0042104	up	VP_RS18890	PaaI family thioesterase	-	-	-
VP_RS18905	4.63	1.37	1.75684	0.000654952	0.00244181	up	VP_RS18905	magnesium transporter	GO:0005886,GO:0008324,GO:0015095,GO:0015693,GO:0016021,GO:0046872	-	COG2239-Mg/Co/Ni transporter MgtE (contains CBS domain)[P]
VP_RS18915	13.86	53.89	-1.95909	2.57e-13	6.37e-12	down	VP_RS18915	hypothetical protein	GO:0003824	-	-
VP_RS18935	20.9967	4.57333	2.19884	6.46e-05	0.000316194	up	VP_RS18935	peptide deformylase	GO:0005506,GO:0006412,GO:0042586	-	COG0242-N-formylmethionyl-tRNA deformylase[J]
VP_RS18950	74.5833	14.8733	2.32613	0.000103712	0.00048323	up	VP_RS18950	phospholipase A	GO:0004620,GO:0004623,GO:0006629,GO:0008970,GO:0009279,GO:0016020,GO:0016021,GO:0016042,GO:0046872,GO:0052739,GO:0052740	K01058-ko00564 Glycerophospholipid metabolism;ko00565 Ether lipid metabolism;ko00590 Arachidonic acid metabolism;ko00591 Linoleic acid metabolism;ko00592 alpha-Linolenic acid metabolism	COG2829-Outer membrane phospholipase A[M]
VP_RS18955	83.9933	13.9433	2.5907	0.000135158	0.000607298	up	VP_RS18955	hypothetical protein	-	-	-
VP_RS18965	1.19667	3.70667	-1.6311	0.000329854	0.00132333	down	VP_RS18965	hypothetical protein	-	-	-
VP_RS19010	16.81	5.57333	1.59271	0.00579253	0.0163044	up	VP_RS19010	ATP-binding protein	GO:0005524	-	COG3950-Predicted ATP-binding protein involved in virulence[R]
VP_RS19015	161.647	1218.04	-2.91365	1.17e-23	9.95e-22	down	gcvP	aminomethyl-transferring glycine dehydrogenase	GO:0004375,GO:0019464	K00281-ko01200 Carbon metabolism;ko00630 Glyoxylate and dicarboxylate metabolism;ko00260 Glycine, serine and threonine metabolism	COG1003-Glycine cleavage system protein P (pyridoxal-binding), C-terminal domain[E]
VP_RS19020	141.243	591.023	-2.06503	6.83e-10	9.38e-09	down	gcvH	glycine cleavage system protein GcvH	GO:0005960,GO:0019464	K02437-ko00630 Glyoxylate and dicarboxylate metabolism;ko00260 Glycine, serine and threonine metabolism	COG0509-Glycine cleavage system H protein (lipoate-binding)[E]
VP_RS19025	63.0733	464.22	-2.87971	3.06e-15	9.92e-14	down	VP_RS19025	serine hydroxymethyltransferase	GO:0004372,GO:0005737,GO:0008168,GO:0019264,GO:0030170,GO:0035999	K00600-ko01200 Carbon metabolism;ko01230 Biosynthesis of amino acids;ko00630 Glyoxylate and dicarboxylate metabolism;ko00680 Methane metabolism;ko00260 Glycine, serine and threonine metabolism;ko00460 Cyanoamino acid metabolism;ko00670 One carbon pool by folate	COG0112-Glycine/serine hydroxymethyltransferase[E]
VP_RS19030	6.89667	32.5233	-2.2375	4.21e-21	2.77e-19	down	VP_RS19030	helix-turn-helix transcriptional regulator	GO:0006351,GO:0006355,GO:0009447,GO:0043565	-	-
VP_RS19035	33.1733	546.19	-4.04131	8.3e-45	1.68e-42	down	gcvT	glycine cleavage system aminomethyltransferase GcvT	GO:0004047,GO:0005739,GO:0006546,GO:0008483	K00605-ko01200 Carbon metabolism;ko00630 Glyoxylate and dicarboxylate metabolism;ko00260 Glycine, serine and threonine metabolism;ko00670 One carbon pool by folate	COG0404-Glycine cleavage system T protein (aminomethyltransferase)[E]
VP_RS19070	10.0567	2.69	1.90247	0.000633561	0.00238109	up	pfkB	1-phosphofructokinase	GO:0005524,GO:0008662	K00882-ko00051 Fructose and mannose metabolism	COG1105-Fructose-1-phosphate kinase and related fructose-6-phosphate kinase (PfkB)[G]
VP_RS19085	11.4933	3.63	1.66276	0.0010761	0.00375951	up	VP_RS19085	endonuclease/exonuclease/phosphatase family protein	GO:0004519,GO:0004527	-	-
VP_RS19175	36.2	8.62	2.07023	0.000634655	0.00238328	up	VP_RS19175	inosine/guanosine kinase	GO:0005524,GO:0008906,GO:0016301,GO:0032264	-	-
VP_RS19185	33.1567	9.63667	1.78269	0.000378818	0.00150239	up	VP_RS19185	hypothetical protein	-	-	-
VP_RS19190	11.78	1.60667	2.8742	3.49e-09	4.32e-08	up	VP_RS19190	HD domain-containing protein	GO:0000156,GO:0000160,GO:0004112,GO:0005622,GO:0009214,GO:0016021	-	COG3437-Response regulator containing a CheY-like receiver domain and an HD-GYP domain[KT]
VP_RS19200	4.79333	39.2033	-3.03188	5.72e-08	5.71e-07	down	VP_RS19200	methyl-accepting chemotaxis protein	GO:0005886,GO:0006935,GO:0016021,GO:0050918,GO:0071310	-	COG0840-Methyl-accepting chemotaxis protein[NT]
VP_RS19205	7.71667	1.43667	2.42525	1.06e-06	7.95e-06	up	VP_RS19205	DUF479 domain-containing protein	GO:0006633,GO:0008770	K08682-ko00770 Pantothenate and CoA biosynthesis	COG3124-Uncharacterized protein conserved in bacteria[S]
VP_RS19240	16.33	50.52	-1.62933	2.68e-14	7.92e-13	down	focA	formate transporter FocA	GO:0003824,GO:0005886,GO:0005887,GO:0015499,GO:0015724,GO:0016021	-	COG2116-Formate/nitrite family of transporters[P]
VP_RS19390	8.76	2.99	1.55079	0.0063037	0.0175735	up	VP_RS19390	diguanylate cyclase	GO:0005886,GO:0006355,GO:0016021	-	COG2199-FOG: GGDEF domain[T]
VP_RS19400	2.8	0.4	2.80735	3.39e-05	0.000177909	up	VP_RS19400	TonB-dependent hemoglobin/transferrin/lactoferrin family receptor	GO:0005215,GO:0009279,GO:0015344,GO:0016021,GO:0055072	-	COG1629-Outer membrane receptor proteins, mostly Fe transport[P]
VP_RS19420	77.1667	25.7933	1.58098	2.49e-05	0.000135554	up	VP_RS19420	D-alanine--D-alanine ligase	GO:0000287,GO:0005524,GO:0005737,GO:0008360,GO:0008716,GO:0009252,GO:0030145,GO:0071555	K01921-ko00473 D-Alanine metabolism;ko00550 Peptidoglycan biosynthesis;ko01502 Vancomycin resistance	COG1181-D-alanine-D-alanine ligase and related ATP-grasp enzymes[M]
VP_RS19435	1.22	0.0566667	4.42824	0.00270565	0.00843775	up	VP_RS19435	phage protein	GO:0016787	-	-
VP_RS19440	3.23333	0.8	2.01495	0.00444758	0.01297	up	VP_RS19440	hypothetical protein	GO:0016021	-	-
VP_RS19530	4.28667	0.45	3.25186	0.000786991	0.00286984	up	VP_RS19530	helix-turn-helix transcriptional regulator	GO:0003677	-	-
VP_RS19550	70.9867	13.2667	2.41974	9.59e-07	7.3e-06	up	VP_RS19550	hypothetical protein	-	-	-
VP_RS19555	30.3167	6.91333	2.13266	2.17e-06	1.5e-05	up	VP_RS19555	universal stress protein	GO:0005737,GO:0006950	-	-
VP_RS19570	81.9833	16.51	2.31199	2.48e-11	4.37e-10	up	VP_RS19570	DUF2861 family protein	-	-	-
VP_RS19575	342.543	102.977	1.73397	5.52e-08	5.52e-07	up	VP_RS19575	response regulator transcription factor	GO:0000160,GO:0003677,GO:0005622,GO:0005737,GO:0006351,GO:0006355	-	COG0745-Response regulators consisting of a CheY-like receiver domain and a winged-helix DNA-binding domain[TK]
VP_RS19580	101.683	16.56	2.61831	2.13e-07	1.88e-06	up	VP_RS19580	DUF3404 domain-containing protein	GO:0000155,GO:0005524,GO:0005622,GO:0005886,GO:0009405,GO:0016021	-	-
VP_RS19585	103.607	346.493	-1.74171	6.13e-15	1.9e-13	down	pntB	Re/Si-specific NAD(P)(+) transhydrogenase subunit beta	GO:0005886,GO:0008750,GO:0016021,GO:0050661	K00325-ko00760 Nicotinate and nicotinamide metabolism	COG1282-NAD/NADP transhydrogenase beta subunit[C]
VP_RS19590	73.1533	245.88	-1.74896	7.16e-22	5.14e-20	down	VP_RS19590	Re/Si-specific NAD(P)(+) transhydrogenase subunit alpha	GO:0000166,GO:0005886,GO:0005887,GO:0006740,GO:0008750,GO:0016021,GO:0046983,GO:0050661,GO:0051287	K00324-ko00760 Nicotinate and nicotinamide metabolism	COG3288-NAD/NADP transhydrogenase alpha subunit[C]
VP_RS19600	58.8967	15.1433	1.9595	5.4e-05	0.000270297	up	VP_RS19600	late competence development ComFB family protein	-	-	-
VP_RS19720	69.2067	369.537	-2.41673	2.7e-30	3.82e-28	down	VP_RS19720	FAD-dependent oxidoreductase	GO:0003756,GO:0005623,GO:0016491,GO:0045454,GO:0050451,GO:0050660,GO:0050661	-	COG0446-Uncharacterized NAD(FAD)-dependent dehydrogenases[R]
VP_RS19755	3.18	0.7	2.1836	0.00883362	0.0234224	up	VP_RS19755	CoA-disulfide reductase	-	-	-
VP_RS19760	6.58333	173.643	-4.72116	2.04e-48	5.01e-46	down	VP_RS19760	FdhF/YdeP family oxidoreductase	GO:0008863,GO:0030151,GO:0051539	-	COG3383-Uncharacterized anaerobic dehydrogenase[R]
VP_RS19765	4.56333	44.18	-3.27523	2.61e-15	8.62e-14	down	VP_RS19765	LysR family transcriptional regulator	GO:0003677,GO:0003700,GO:0006351	-	COG0583-Transcriptional regulator[K]
VP_RS19770	1.59	20.89	-3.71571	1.56e-26	1.65e-24	down	fdhD	formate dehydrogenase accessory sulfurtransferase FdhD	GO:0005737,GO:0006777,GO:0016783,GO:0097163	-	COG1526-Uncharacterized protein required for formate dehydrogenase activity[C]
VP_RS19805	11.9133	3.85667	1.62715	0.00230668	0.00733359	up	VP_RS19805	DUF1800 domain-containing protein	-	-	COG5267-Uncharacterized protein conserved in bacteria[S]
VP_RS19865	39.9367	162.633	-2.02584	4.72e-12	9.4e-11	down	VP_RS19865	anaerobic C4-dicarboxylate transporter	GO:0005886,GO:0015556,GO:0016021	K07792-ko02020 Two-component system	COG2704-Anaerobic C4-dicarboxylate transporter[R]
VP_RS19875	5.38	1.34	2.00537	0.00219215	0.00704631	up	VP_RS19875	DUF4174 domain-containing protein	-	-	-
VP_RS19910	9.38	1.02667	3.19162	2.46e-16	9.27e-15	up	VP_RS19910	cadherin-like domain-containing protein	GO:0008237	-	-
VP_RS19935	5.79333	0.48	3.59329	3.63e-10	5.26e-09	up	VP_RS19935	DsbA family protein	GO:0005886,GO:0006885,GO:0015081,GO:0015297,GO:0016021	-	COG1651-Protein-disulfide isomerase[O]
VP_RS19940	1.27333	0.2	2.67054	0.000746456	0.00275215	up	VP_RS19940	CHAD domain-containing protein	-	-	COG5607-Uncharacterized conserved protein[S]
VP_RS19955	1.58667	16.0467	-3.3382	2.13e-18	1.06e-16	down	amyS	alpha-amylase	GO:0004553,GO:0004556,GO:0005509,GO:0005576,GO:0005975	K01176-ko00500 Starch and sucrose metabolism;ko04973 Carbohydrate digestion and absorption	COG0366-Glycosidases[G]
VP_RS20070	12.3767	1.29333	3.25846	1.22e-06	9.04e-06	up	VP_RS20070	pyruvate dehydrogenase	GO:0004869	-	-
VP_RS20115	1.22667	0.276667	2.14852	0.000961416	0.00340474	up	tssF	type VI secretion system baseplate subunit TssF	-	-	COG3519-Uncharacterized protein conserved in bacteria[S]
VP_RS20130	2.02667	0.4	2.34104	0.00648347	0.0179459	up	tssC	type VI secretion system contractile sheath large subunit	-	-	COG3517-Uncharacterized protein conserved in bacteria[S]
VP_RS20155	2.19	0.353333	2.63183	0.000959551	0.00340072	up	tagF	type VI secretion system-associated protein TagF	-	-	COG3913-Uncharacterized protein conserved in bacteria[S]
VP_RS20160	1.84667	0.456667	2.01571	0.000932275	0.00332426	up	tssM	type VI secretion system membrane subunit TssM	GO:0016021	K11891-ko03070 Bacterial secretion system	COG3523-Uncharacterized protein conserved in bacteria[S]
VP_RS20190	43.7767	8.13	2.42883	9.52e-05	0.000447786	up	VP_RS20190	response regulator	GO:0000160,GO:0005622,GO:0016301	-	-
VP_RS20195	9.23333	1.34	2.78462	2.8e-05	0.000150498	up	VP_RS20195	hypothetical protein	GO:0000160,GO:0005622	-	-
VP_RS20200	6.26333	0.343333	4.18925	7.1e-05	0.000343303	up	VP_RS20200	hypothetical protein	-	-	-
VP_RS20205	11.8133	2.21	2.4183	9.78e-08	9.25e-07	up	VP_RS20205	ATP-binding protein	GO:0004674,GO:0005524,GO:0016989,GO:0030435,GO:0030436,GO:0045892	-	-
VP_RS20210	29.0967	7.32667	1.98963	2.34e-08	2.5e-07	up	VP_RS20210	SpoIIE family protein phosphatase	GO:0000160,GO:0003677,GO:0003824,GO:0005622,GO:0005737,GO:0006351,GO:0006355,GO:0009405	-	COG2208-Serine phosphatase RsbU, regulator of sigma subunit[TK]
VP_RS20215	14.4367	2.85333	2.33902	9.06e-05	0.000428189	up	VP_RS20215	hypothetical protein	GO:0016021	-	-
VP_RS20260	1.29333	0.143333	3.17365	0.00499851	0.0143113	up	VP_RS20260	ANTAR domain-containing protein	GO:0000160,GO:0003723,GO:0005618,GO:0005622,GO:0005886,GO:0006351,GO:0031564,GO:0040007	-	COG3707-Response regulator with putative antiterminator output domain[T]
VP_RS20290	15.29	0.44	5.11894	1.25e-23	1.02e-21	up	VP_RS20290	serine transporter	GO:0003333,GO:0005215,GO:0005886,GO:0016021	-	COG0814-Amino acid permeases[E]
VP_RS20295	21.2967	6.54667	1.7018	5.4e-06	3.38e-05	up	VP_RS20295	diguanylate cyclase	GO:0000160,GO:0005525,GO:0005737,GO:0007049,GO:0016021,GO:0030154,GO:0046872,GO:0052621	-	COG3706-Response regulator containing a CheY-like receiver domain and a GGDEF domain[T]
VP_RS20335	8.35	2.01333	2.05219	4.34e-07	3.59e-06	up	VP_RS20335	hypothetical protein	-	-	-
VP_RS20345	6.29333	0.976667	2.68789	8.17e-05	0.0003914	up	VP_RS20345	hypothetical protein	GO:0016021	-	-
VP_RS20395	33.81	7.69333	2.13577	5.38e-09	6.46e-08	up	VP_RS20395	5'-methylthioadenosine/adenosylhomocysteine nucleosidase	GO:0008782,GO:0008930,GO:0009164,GO:0019284,GO:0019509	K01243-ko01230 Biosynthesis of amino acids;ko00270 Cysteine and methionine metabolism	COG0775-Nucleoside phosphorylase[F]
VP_RS20400	15.8033	1.91667	3.04356	5.44e-07	4.39e-06	up	VP_RS20400	murein L,D-transpeptidase catalytic domain family protein	-	-	-
VP_RS20405	17.8033	2.85333	2.64143	0.0026891	0.00840051	up	VP_RS20405	hypothetical protein	-	-	-
VP_RS20415	18.8167	3.8	2.30794	4.27e-05	0.000218628	up	VP_RS20415	DedA family protein	GO:0005886,GO:0005887,GO:0016021,GO:0022857,GO:0043093,GO:0055085	-	COG0586-Uncharacterized membrane-associated protein[S]
VP_RS20420	44.2	7.00333	2.65793	4.92e-07	4e-06	up	VP_RS20420	hypothetical protein	-	-	-
VP_RS20425	53.7467	14.1667	1.92367	3.48e-06	2.26e-05	up	VP_RS20425	DUF4136 domain-containing protein	-	-	-
VP_RS20450	5.42	0.5	3.43829	3.6e-06	2.33e-05	up	VP_RS20450	response regulator	GO:0000155,GO:0004721,GO:0005524,GO:0005622,GO:0005886,GO:0016021	K07716-ko02020 Two-component system;ko04112 Cell cycle - Caulobacter	COG0642-Signal transduction histidine kinase[T]
VP_RS20455	14.15	1.36333	3.37559	4.09e-11	6.99e-10	up	VP_RS20455	c-type cytochrome	GO:0004130,GO:0009055,GO:0016491,GO:0020037,GO:0042597,GO:0046872	-	COG1858-Cytochrome c peroxidase[P]
VP_RS20465	14.5533	3.25667	2.15988	0.00147477	0.00495912	up	VP_RS20465	nodulation protein NfeD	GO:0008233,GO:0008236,GO:0016021	-	COG1030-Membrane-bound serine protease (ClpP class)[O]
VP_RS20490	12.69	2.19333	2.5325	0.00177616	0.00582971	up	choW	choline ABC transporter permease subunit	GO:0005215,GO:0005886,GO:0006810,GO:0006865,GO:0015871,GO:0016021	K02001-ko02010 ABC transporters	COG4176-ABC-type proline/glycine betaine transport system, permease component[E]
VP_RS20515	6.46333	2.21333	1.54606	0.00352477	0.0106825	up	VP_RS20515	GGDEF domain-containing protein	GO:0005886,GO:0016021,GO:0030244	-	COG3706-Response regulator containing a CheY-like receiver domain and a GGDEF domain[T]
VP_RS20520	38.3767	2.07	4.21253	5.29e-18	2.42e-16	up	VP_RS20520	SDR family oxidoreductase	GO:0004316,GO:0030497,GO:0050661,GO:0051287	K00059-ko01212 Fatty acid metabolism;ko00061 Fatty acid biosynthesis;ko01040 Biosynthesis of unsaturated fatty acids;ko00780 Biotin metabolism	COG1028-Dehydrogenases with different specificities (related to short-chain alcohol dehydrogenases)[IQR]
VP_RS20525	48.3667	2.26667	4.41537	3.65e-18	1.73e-16	up	mmsB	3-hydroxyisobutyrate dehydrogenase	GO:0004616,GO:0006574,GO:0008442,GO:0051287	K00020-ko00280 Valine, leucine and isoleucine degradation	COG2084-3-hydroxyisobutyrate dehydrogenase and related beta-hydroxyacid dehydrogenases[I]
VP_RS20530	44.24	1.85	4.57975	1.07e-13	2.81e-12	up	VP_RS20530	enoyl-CoA hydratase/isomerase family protein	GO:0003860,GO:0005739,GO:0006574	K05605-ko01200 Carbon metabolism;ko00640 Propanoate metabolism;ko00280 Valine, leucine and isoleucine degradation;ko00410 beta-Alanine metabolism	COG1024-Enoyl-CoA hydratase/carnithine racemase[I]
VP_RS20535	40.4667	1.91667	4.40006	9.69e-13	2.09e-11	up	VP_RS20535	enoyl-CoA hydratase	GO:0004300,GO:0006631,GO:0008152,GO:0010124,GO:0042802	-	COG1024-Enoyl-CoA hydratase/carnithine racemase[I]
VP_RS20540	43.36	1.58667	4.77229	6.18e-13	1.41e-11	up	VP_RS20540	acyl-CoA dehydrogenase family protein	GO:0000062,GO:0003995,GO:0005739,GO:0005759,GO:0006351,GO:0006355,GO:0006574,GO:0006629,GO:0009055,GO:0009083,GO:0033539,GO:0050660,GO:0052890,GO:0055088	-	COG1960-Acyl-CoA dehydrogenases[I]
VP_RS20545	40.02	1.72333	4.53745	7.14e-13	1.59e-11	up	VP_RS20545	CoA-acylating methylmalonate-semialdehyde dehydrogenase	GO:0004029,GO:0004491,GO:0006574,GO:0018478	K00140-ko01200 Carbon metabolism;ko00640 Propanoate metabolism;ko00562 Inositol phosphate metabolism;ko00280 Valine, leucine and isoleucine degradation;ko00410 beta-Alanine metabolism	COG1012-NAD-dependent aldehyde dehydrogenases[C]
VP_RS20550	37.7233	1.48	4.67179	4.35e-08	4.4e-07	up	VP_RS20550	thiolase family protein	GO:0003985,GO:0005737,GO:0008152	K00626-ko01200 Carbon metabolism;ko01212 Fatty acid metabolism;ko00620 Pyruvate metabolism;ko00630 Glyoxylate and dicarboxylate metabolism;ko00640 Propanoate metabolism;ko00650 Butanoate metabolism;ko00720 Carbon fixation pathways in prokaryotes;ko00071 Fatty acid degradation;ko00072 Synthesis and degradation of ketone bodies;ko00280 Valine, leucine and isoleucine degradation;ko00310 Lysine degra…	COG0183-Acetyl-CoA acetyltransferase[I]
VP_RS20555	24.2967	3.70667	2.71256	0.000110789	0.00051009	up	VP_RS20555	MerR family DNA-binding transcriptional regulator	GO:0003677,GO:0003700,GO:0006351,GO:0006355,GO:0008270,GO:0045893	-	COG0789-Predicted transcriptional regulators[K]
VP_RS20560	25.6233	2.75333	3.21821	1.87e-05	0.000104593	up	VP_RS20560	isovaleryl-CoA dehydrogenase	GO:0000062,GO:0003995,GO:0005739,GO:0006552,GO:0008470,GO:0009055,GO:0033539,GO:0050660,GO:0052890,GO:0055088	K00253-ko00280 Valine, leucine and isoleucine degradation	COG1960-Acyl-CoA dehydrogenases[I]
VP_RS20565	21.4867	1.9	3.49937	1.77e-07	1.59e-06	up	VP_RS20565	methylcrotonoyl-CoA carboxylase	GO:0004485,GO:0005524,GO:0005739,GO:0005759,GO:0006552,GO:0015936,GO:0016874	K01969-ko00280 Valine, leucine and isoleucine degradation	COG4799-Acetyl-CoA carboxylase, carboxyltransferase component (subunits alpha and beta)[I]
VP_RS20570	18.5733	1.14333	4.02191	1.26e-07	1.17e-06	up	VP_RS20570	enoyl-CoA hydratase/isomerase family protein	GO:0003824,GO:0006631,GO:0008152,GO:0043956	K18383-ko00360 Phenylalanine metabolism	COG1024-Enoyl-CoA hydratase/carnithine racemase[I]
VP_RS20575	26.7133	2.79333	3.2575	1.43e-06	1.04e-05	up	VP_RS20575	acetyl/propionyl/methylcrotonyl-CoA carboxylase subunit alpha	GO:0003989,GO:0004075,GO:0004485,GO:0005524,GO:0005739,GO:0005759,GO:0006552,GO:0046872	K01968-ko00280 Valine, leucine and isoleucine degradation	COG4770-Acetyl/propionyl-CoA carboxylase, alpha subunit[I]
VP_RS20580	36.7167	4.69333	2.96775	1.16e-08	1.32e-07	up	VP_RS20580	hydroxymethylglutaryl-CoA lyase	GO:0004419,GO:0008300,GO:0016829,GO:0046872,GO:0047445	K01640-ko00650 Butanoate metabolism;ko00072 Synthesis and degradation of ketone bodies;ko00280 Valine, leucine and isoleucine degradation;ko00281 Geraniol degradation;ko04146 Peroxisome	COG0119-Isopropylmalate/homocitrate/citramalate synthases[E]
VP_RS20585	8.46667	1.24667	2.76372	1.34e-08	1.5e-07	up	VP_RS20585	response regulator	GO:0000155,GO:0005524,GO:0005622,GO:0016021	K02489-ko02020 Two-component system	COG5002-Signal transduction histidine kinase[T]
VP_RS20590	12.3033	1.98	2.63548	7.3e-08	7.12e-07	up	VP_RS20590	phosphate/phosphite/phosphonate ABC transporter substrate-binding protein	-	-	COG3221-ABC-type phosphate/phosphonate transport system, periplasmic component[P]
VP_RS20645	11.5	2.72667	2.07642	8.47e-08	8.12e-07	up	VP_RS20645	molybdopterin-dependent oxidoreductase	GO:0005758,GO:0005829,GO:0006790,GO:0007584,GO:0008482,GO:0016491,GO:0020037,GO:0030151,GO:0042128,GO:0043546	K00387-ko00920 Sulfur metabolism	COG2041-Sulfite oxidase and related enzymes[R]
VP_RS20650	4.65667	0.953333	2.28824	0.00020349	0.000869913	up	VP_RS20650	c-type cytochrome	GO:0005886,GO:0009055,GO:0016021,GO:0020037,GO:0046872,GO:0055114	K08738-ko00920 Sulfur metabolism;ko02020 Two-component system;ko04210 Apoptosis;ko04214 Apoptosis - fly;ko04215 Apoptosis - multiple species;ko04115 p53 signaling pathway;ko05200 Pathways in cancer;ko05210 Colorectal cancer;ko05222 Small cell lung cancer;ko05010 Alzheimer's disease;ko05012 Parkinson's disease;ko05014 Amyotrophic lateral sclerosis (ALS);ko05016 Huntington's disease;ko05416 Viral m…	COG3474-Cytochrome c2[C]
VP_RS20655	5.35	0.89	2.58766	1.23e-05	7.1e-05	up	VP_RS20655	hypothetical protein	-	-	-
VP_RS20660	1.77333	0.146667	3.59585	0.00184383	0.00602619	up	VP_RS20660	methyltransferase domain-containing protein	GO:0008757,GO:0018708	-	-
VP_RS20665	43.4533	4.33333	3.32592	1.65e-12	3.46e-11	up	VP_RS20665	AMP-binding protein	GO:0003824,GO:0005524,GO:0008152,GO:0010124,GO:0047475	-	COG1541-Coenzyme F390 synthetase[H]
VP_RS20670	20.4733	2.15333	3.2491	7.29e-14	1.98e-12	up	VP_RS20670	ABC transporter ATP-binding protein	GO:0005524,GO:0015658,GO:0015803,GO:0015804,GO:0016887,GO:0098655,GO:1902475	K01996-ko02010 ABC transporters;ko02024 Quorum sensing	COG0410-ABC-type branched-chain amino acid transport systems, ATPase component[E]
VP_RS20675	40.8267	7.41667	2.46067	2.38e-06	1.64e-05	up	VP_RS20675	ABC transporter substrate-binding protein	-	K01999-ko02010 ABC transporters;ko02024 Quorum sensing	COG0683-ABC-type branched-chain amino acid transport systems, periplasmic component[E]
VP_RS20680	36.31	1.29333	4.8112	9.09e-13	1.97e-11	up	VP_RS20680	branched-chain amino acid ABC transporter permease	GO:0005215,GO:0005886,GO:0015658,GO:0016021	K01998-ko02010 ABC transporters;ko02024 Quorum sensing	COG4177-ABC-type branched-chain amino acid transport system, permease component[E]
VP_RS20685	36.34	1.97667	4.20042	2.39e-11	4.24e-10	up	VP_RS20685	branched-chain amino acid ABC transporter permease	GO:0005215,GO:0005886,GO:0015658,GO:0015803,GO:0016021	K01997-ko02010 ABC transporters;ko02024 Quorum sensing	COG0559-Branched-chain amino acid ABC-type transport system, permease components[E]
VP_RS20690	19.76	1.09333	4.17578	1.87e-11	3.4e-10	up	VP_RS20690	long-chain fatty acid--CoA ligase	GO:0003824,GO:0004467,GO:0005524,GO:0008152	K01897-ko01212 Fatty acid metabolism;ko00061 Fatty acid biosynthesis;ko00071 Fatty acid degradation;ko04146 Peroxisome;ko02024 Quorum sensing;ko04920 Adipocytokine signaling pathway;ko03320 PPAR signaling pathway	COG1022-Long-chain acyl-CoA synthetases (AMP-forming)[I]
VP_RS20695	24.4833	0.946667	4.6928	2.62e-08	2.78e-07	up	VP_RS20695	ABC transporter ATP-binding protein	GO:0005524,GO:0005886,GO:0006865,GO:0016887	K01995-ko02010 ABC transporters;ko02024 Quorum sensing	COG0411-ABC-type branched-chain amino acid transport systems, ATPase component[E]
VP_RS20700	17.6267	1.93333	3.1886	0.000306139	0.00124051	up	VP_RS20700	electron transfer flavoprotein-ubiquinone oxidoreductase	GO:0004174,GO:0016491,GO:0046872,GO:0051536,GO:0051539	-	COG0644-Dehydrogenases (flavoproteins)[C]
VP_RS20705	57.3333	10.5733	2.43894	0.00436435	0.0128102	up	VP_RS20705	electron transfer flavoprotein subunit beta/FixA family protein	GO:0009055,GO:0055114	-	COG2086-Electron transfer flavoprotein, beta subunit[C]
VP_RS20710	98.1267	13.5467	2.85671	2.67e-05	0.000144553	up	VP_RS20710	FAD-binding protein	GO:0000062,GO:0003995,GO:0009055,GO:0033539,GO:0050660,GO:0052890,GO:0055088	-	COG2025-Electron transfer flavoprotein, alpha subunit[C]
VP_RS20715	8.83	0.976667	3.17648	0.00026487	0.00109517	up	VP_RS20715	acetoacetate--CoA ligase	GO:0005524,GO:0006629,GO:0030729,GO:0046872	K01907-ko00650 Butanoate metabolism;ko00280 Valine, leucine and isoleucine degradation	COG0365-Acyl-coenzyme A synthetases/AMP-(fatty) acid ligases[I]
VP_RS20725	59.6133	17.86	1.7389	7.92e-06	4.8e-05	up	VP_RS20725	bifunctional ADP-dependent NAD(P)H-hydrate dehydratase/NAD(P)H-hydrate epimerase	GO:0005524,GO:0008152,GO:0016853,GO:0046872,GO:0052855	-	COG0063-Predicted sugar kinase[G]
VP_RS20750	33.2367	2.26	3.87838	2.18e-16	8.35e-15	up	VP_RS20750	hypothetical protein	-	-	-
VP_RS20755	71.61	17.2433	2.05412	9.33e-10	1.25e-08	up	clcA	H(+)/Cl(-) exchange transporter ClcA	GO:0005247,GO:0005887,GO:0015297	-	COG0038-Chloride channel protein EriC[P]
VP_RS20815	593.48	169.8	1.80536	6.93e-07	5.44e-06	up	tal	transaldolase	GO:0004801,GO:0005737,GO:0005975,GO:0006098	K00616-ko01200 Carbon metabolism;ko01230 Biosynthesis of amino acids;ko00030 Pentose phosphate pathway	COG0176-Transaldolase[G]
VP_RS20820	784.493	225.89	1.79614	6.26e-07	4.99e-06	up	tkt	transketolase	GO:0004802,GO:0008152,GO:0046872	K00615-ko01200 Carbon metabolism;ko01230 Biosynthesis of amino acids;ko00030 Pentose phosphate pathway;ko00710 Carbon fixation in photosynthetic organisms;ko01051 Biosynthesis of ansamycins	COG0021-Transketolase[G]
VP_RS20880	1.65	0.0933333	4.14393	1.22e-05	7.04e-05	up	VP_RS20880	hypothetical protein	GO:0016021	-	-
VP_RS20905	52.55	12.0067	2.12986	1.2e-06	8.91e-06	up	VP_RS20905	chaperone NapD	GO:0005737	-	COG3062-Uncharacterized protein involved in formation of periplasmic nitrate reductase[P]
VP_RS20925	59.67	16.37	1.86595	0.000139704	0.000625915	up	VP_RS20925	TIGR02808 family protein	GO:0016021	-	-
VP_RS20930	154.133	11.9833	3.68508	2.36e-08	2.51e-07	up	phaC	class I poly(R)-hydroxyalkanoic acid synthase	GO:0005737,GO:0016746,GO:0042619	K03821-ko00650 Butanoate metabolism	COG3243-Poly(3-hydroxyalkanoate) synthetase[I]
VP_RS20935	224.053	19.6433	3.51173	1.98e-09	2.55e-08	up	VP_RS20935	phasin family protein	-	-	-
VP_RS20940	132.9	22.9367	2.53461	0.000477296	0.00185509	up	VP_RS20940	acetyl-CoA C-acetyltransferase	GO:0003985,GO:0005737,GO:0008152,GO:0016747,GO:0042619	K00626-ko01200 Carbon metabolism;ko01212 Fatty acid metabolism;ko00620 Pyruvate metabolism;ko00630 Glyoxylate and dicarboxylate metabolism;ko00640 Propanoate metabolism;ko00650 Butanoate metabolism;ko00720 Carbon fixation pathways in prokaryotes;ko00071 Fatty acid degradation;ko00072 Synthesis and degradation of ketone bodies;ko00280 Valine, leucine and isoleucine degradation;ko00310 Lysine degra…	COG0183-Acetyl-CoA acetyltransferase[I]
VP_RS20945	185.26	20.58	3.17024	2.55e-06	1.74e-05	up	VP_RS20945	SDR family oxidoreductase	GO:0005737,GO:0018454,GO:0042619	K00023-ko01200 Carbon metabolism;ko00630 Glyoxylate and dicarboxylate metabolism;ko00650 Butanoate metabolism	COG1028-Dehydrogenases with different specificities (related to short-chain alcohol dehydrogenases)[IQR]
VP_RS20960	54.02	9.07667	2.57326	0.00540926	0.0153553	up	secF	protein translocase subunit SecF	GO:0005622,GO:0005886,GO:0006605,GO:0015450,GO:0016021,GO:0043952,GO:0065002	-	COG0341-Preprotein translocase subunit SecF[U]
VP_RS20965	68.1767	9.1	2.90534	1.42e-05	8.12e-05	up	secD	protein translocase subunit SecD	GO:0005622,GO:0005886,GO:0006605,GO:0015450,GO:0016021,GO:0043952,GO:0065002	K03072-ko03060 Protein export;ko03070 Bacterial secretion system	COG0342-Preprotein translocase subunit SecD[U]
VP_RS20970	169.783	12.0133	3.82099	4.72e-22	3.5e-20	up	VP_RS20970	hypothetical protein	-	-	-
VP_RS20980	2.01667	0.45	2.16398	0.0091679	0.024144	up	VP_RS20980	hypothetical protein	-	-	-
VP_RS20995	58.9433	11.5767	2.34811	2.95e-05	0.000157319	up	VP_RS20995	DMT family transporter	GO:0016021	-	-
VP_RS21000	34.9233	8.28333	2.07591	0.000413441	0.00162862	up	VP_RS21000	flagellar brake protein	GO:0010181,GO:0016491,GO:0035438	-	-
VP_RS21005	19.62	1.83333	3.41978	1.15e-07	1.08e-06	up	VP_RS21005	DUF2955 domain-containing protein	GO:0016021	-	-
VP_RS21010	29.9567	1.96	3.93395	3.58e-17	1.45e-15	up	VP_RS21010	HlyD family secretion protein	GO:0005886,GO:0015238,GO:0016021,GO:0046677	-	COG1566-Multidrug resistance efflux pump[V]
VP_RS21015	54.4967	3.25	4.06766	3.63e-14	1.06e-12	up	VP_RS21015	MarR family transcriptional regulator	GO:0003677,GO:0003700,GO:0006351	-	COG1846-Transcriptional regulators[K]
VP_RS21060	27.6767	2.68	3.36837	4.13e-11	7.02e-10	up	VP_RS21060	response regulator	GO:0000155,GO:0000156,GO:0004673,GO:0005524,GO:0005622,GO:0005737,GO:0007234,GO:0009405,GO:0016021,GO:0030447,GO:0036170,GO:0036180,GO:0071555,GO:0097308,GO:1900436,GO:1900445	-	COG0642-Signal transduction histidine kinase[T]
VP_RS21070	18.8133	2.35667	2.99694	9.32e-09	1.08e-07	up	VP_RS21070	hypothetical protein	-	-	-
VP_RS21095	2.67	7.73333	-1.53425	9.79e-12	1.88e-10	down	VP_RS21095	PLP-dependent aminotransferase family protein	GO:0003677,GO:0003700,GO:0003824,GO:0006351,GO:0008483,GO:0030170	-	COG1167-Transcriptional regulators containing a DNA-binding HTH domain and an aminotransferase domain (MocR family) and their eukaryotic orthologs[KE]
VP_RS21125	6.29333	0.293333	4.42321	0.000128793	0.000583763	up	VP_RS21125	hypothetical protein	-	-	-
VP_RS21135	8.84333	2.40333	1.87955	0.00220023	0.00705769	up	VP_RS21135	helix-turn-helix transcriptional regulator	GO:0043565	-	-
VP_RS21140	3.57333	1.16333	1.61901	0.000722584	0.00267259	up	VP_RS21140	MFS transporter	GO:0003841,GO:0008152,GO:0016021,GO:0016024,GO:0016746,GO:0031969,GO:0055085	-	COG0204-1-acyl-sn-glycerol-3-phosphate acyltransferase[I]
VP_RS21155	7.31	2.46667	1.56731	0.00793529	0.0213561	up	VP_RS21155	glutathione peroxidase	GO:0004602,GO:0006979,GO:0042597	K00432-ko00590 Arachidonic acid metabolism;ko00480 Glutathione metabolism;ko04918 Thyroid hormone synthesis	COG0386-Glutathione peroxidase[O]
VP_RS21160	5.50333	0.916667	2.58584	2.58e-05	0.000139835	up	VP_RS21160	DUF3429 domain-containing protein	GO:0016021	-	-
VP_RS21165	41.64	10.8633	1.9385	0.00025455	0.00105625	up	VP_RS21165	hypothetical protein	-	-	-
VP_RS21175	48.9467	12.6867	1.9479	0.000211242	0.000900577	up	VP_RS21175	hypothetical protein	-	-	-
VP_RS21180	57.0733	12.7433	2.16307	2.01e-05	0.000111449	up	VP_RS21180	AAA family ATPase	-	-	COG4694-Uncharacterized protein conserved in bacteria[S]
VP_RS21225	16.0067	5.40667	1.56586	0.00264451	0.00828858	up	VP_RS21225	bacteriocin immunity protein	GO:0015643,GO:0030153	-	-
VP_RS21235	10.6933	2.96667	1.8498	0.00091983	0.00328994	up	VP_RS21235	AAA family ATPase	GO:0003677,GO:0005524,GO:0043141	K03581-ko03440 Homologous recombination	COG0507-ATP-dependent exoDNAse (exonuclease V), alpha subunit - helicase superfamily I member[L]
VP_RS21340	7.59667	1.87333	2.01976	0.000409576	0.00161613	up	VP_RS21340	pirin family protein	-	-	-
VP_RS21345	513.287	4.59667	6.80303	1.15e-31	1.73e-29	up	VP_RS21345	cold-shock protein	GO:0003677,GO:0005737,GO:0006351,GO:0006355,GO:0009409	-	COG1278-Cold shock proteins[K]
VP_RS21350	10.3767	0.26	5.31869	1.08e-06	8.11e-06	up	VP_RS21350	hypothetical protein	-	-	-
VP_RS21355	5.52	0.37	3.89907	0.00103233	0.00362016	up	VP_RS21355	hypothetical protein	-	-	-
VP_RS21360	6.54	1.31333	2.31606	7.69e-08	7.46e-07	up	VP_RS21360	adenosine deaminase	GO:0000034,GO:0006146,GO:0008270,GO:0009117,GO:0043103	-	COG1816-Adenosine deaminase[F]
VP_RS21365	213.167	70.4233	1.59786	5.16e-05	0.000259471	up	VP_RS21365	peroxiredoxin	GO:0004601,GO:0009570,GO:0016491,GO:0051920	K11187-ko04146 Peroxisome	COG0678-Peroxiredoxin[O]
VP_RS21475	23.2	6.68	1.7962	0.000163046	0.000716728	up	VP_RS21475	DDE-type integrase/transposase/recombinase	-	-	-
VP_RS21480	12.0533	2.56	2.23522	2.04e-05	0.000113052	up	VP_RS21480	hypothetical protein	-	-	-
VP_RS21500	4.17	0.413333	3.33467	0.000238861	0.00100426	up	VP_RS21500	hypothetical protein	-	-	-
VP_RS21550	21.7333	3.09667	2.81112	4.89e-05	0.000246495	up	vtrA	type III secretion system transcriptional regulator VtrA	GO:0000160,GO:0003677,GO:0005622,GO:0005886,GO:0006351,GO:0006355,GO:0016021	-	COG3710-DNA-binding winged-HTH domains[K]
VP_RS21555	5.49333	1.08333	2.3422	0.00123334	0.00423274	up	VP_RS21555	hypothetical protein	-	-	-
VP_RS21565	3.47333	0.48	2.85521	2.86e-05	0.000153064	up	vopZ	type III secretion system effector VopZ	-	-	-
VP_RS21635	8.80667	2.61667	1.75087	0.000260829	0.00107942	up	VP_RS21635	VPA1351 family putative T3SS effector	-	-	-
VP_RS21650	1.58	0.403333	1.96988	0.00777568	0.0209871	up	VP_RS21650	EscU/YscU/HrcU family type III secretion system export apparatus switch protein	GO:0005886,GO:0009306,GO:0009405,GO:0016021	-	COG1377-Flagellar biosynthesis pathway, component FlhB[NU]
VP_RS21735	0.45	0.09	2.32193	0.00494833	0.0141763	up	VP_RS21735	hypothetical protein	-	-	-
VP_RS21775	7.42333	0.883333	3.07104	2e-07	1.78e-06	up	VP_RS21775	ion transporter	-	-	-
VP_RS21780	5.85	0.873333	2.74383	0.000138505	0.00062114	up	VP_RS21780	hypothetical protein	GO:0016021	-	-
VP_RS21785	2.34	0.29	3.01238	0.00835262	0.0222992	up	VP_RS21785	membrane protein	GO:0016021	-	-
VP_RS21790	141.743	12.0733	3.55338	2.91e-22	2.22e-20	up	VP_RS21790	TniQ family protein	-	-	-
VP_RS21795	73.04	6.16667	3.56612	1.59e-24	1.37e-22	up	VP_RS21795	type I-F CRISPR-associated protein Csy2	-	-	-
VP_RS21800	90.6333	7.94	3.51283	2.92e-16	1.09e-14	up	csy3	type I-F CRISPR-associated protein Csy3	-	-	-
VP_RS21805	21.7367	1.91333	3.50597	5.8e-13	1.35e-11	up	cas6f	type I-F CRISPR-associated endoribonuclease Cas6/Csy4	GO:0004519,GO:0043571	-	-
VP_RS21815	16.58	1.14667	3.85393	3.46e-09	4.3e-08	up	VP_RS21815	hypothetical protein	GO:0003677,GO:0003700,GO:0006351,GO:0045892	-	-
VP_RS21820	14.8967	2.42667	2.61794	3.13e-05	0.000165579	up	VP_RS21820	DEAD/DEAH box helicase family protein	GO:0003677,GO:0005524,GO:0016787	-	COG1061-DNA or RNA helicases of superfamily II[KL]
VP_RS21825	26.8033	5.03667	2.41187	1.12e-07	1.05e-06	up	VP_RS21825	TniB family NTP-binding protein	-	-	-
VP_RS21830	36.3633	3.87667	3.2296	3.12e-05	0.000164988	up	VP_RS21830	DDE-type integrase/transposase/recombinase	GO:0003676,GO:0003677,GO:0006310,GO:0015074,GO:0032196	-	-
VP_RS21835	76.3167	6.5	3.55349	1.18e-07	1.1e-06	up	VP_RS21835	TnsA endonuclease N-terminal domain-containing protein	GO:0004519	-	-
VP_RS21860	223.633	806.857	-1.85118	8.35e-08	8.05e-07	down	malE	maltose/maltodextrin ABC transporter substrate-binding protein MalE	GO:0005363,GO:0042597	K10108-ko02010 ABC transporters;ko02030 Bacterial chemotaxis	COG2182-Maltose-binding periplasmic proteins/domains[G]
VP_RS21870	0.356667	1.24333	-1.80156	0.00382431	0.0114118	down	VP_RS21870	undecaprenyl-phosphate glucose phosphotransferase	GO:0005886,GO:0009103,GO:0009242,GO:0016021,GO:0016757,GO:0089702	-	COG2148-Sugar transferases involved in lipopolysaccharide synthesis[M]
VP_RS21900	2.4	0.406667	2.56112	9.01e-05	0.000427271	up	VP_RS21900	O-antigen ligase family protein	GO:0016021,GO:0016874	-	-
VP_RS21915	1.22	0.216667	2.49333	0.00228288	0.00727776	up	VP_RS21915	oligosaccharide flippase family protein	GO:0016021	-	-
VP_RS21940	5.28667	1.42333	1.89308	0.000242736	0.00101627	up	VP_RS21940	glutathione S-transferase	GO:0004364,GO:0004602,GO:0005737,GO:0005783,GO:0006749,GO:0016740	K00799-ko00480 Glutathione metabolism;ko00980 Metabolism of xenobiotics by cytochrome P450;ko00982 Drug metabolism - cytochrome P450;ko05204 Chemical carcinogenesis;ko01524 Platinum drug resistance	COG0625-Glutathione S-transferase[O]
VP_RS22005	12.09	1.33667	3.1771	6.78e-07	5.35e-06	up	VP_RS22005	Ktr system potassium transporter B	GO:0005886,GO:0016021	-	COG0168-Trk-type K+ transport systems, membrane components[P]
VP_RS22010	5.6	0.393333	3.8316	1.39e-07	1.28e-06	up	VP_RS22010	TrkA family potassium uptake protein	GO:0005886,GO:0006813,GO:0008324	-	COG0569-K+ transport systems, NAD-binding component[P]
VP_RS22015	4.53	1.12667	2.00745	0.00373539	0.0111657	up	VP_RS22015	response regulator transcription factor	GO:0000160,GO:0003677,GO:0005622,GO:0005737,GO:0006351,GO:0006355,GO:0040007	K07667-ko02020 Two-component system;ko02024 Quorum sensing	COG0745-Response regulators consisting of a CheY-like receiver domain and a winged-helix DNA-binding domain[TK]
VP_RS22020	5.57667	1.16	2.26528	0.00127529	0.00436706	up	VP_RS22020	DUF4118 domain-containing protein	GO:0000155,GO:0005524,GO:0005622,GO:0005886,GO:0016021	K07646-ko02020 Two-component system	COG2205-Osmosensitive K+ channel histidine kinase[T]
VP_RS22025	1.79	0.47	1.92923	0.00603343	0.0169008	up	VP_RS22025	ABC transporter ATP-binding protein	GO:0005524,GO:0005886,GO:0016021,GO:0034040,GO:0042626	K18893-ko02010 ABC transporters	COG1132-ABC-type multidrug transport system, ATPase and permease components[V]
VP_RS22030	5.33	1.01667	2.39029	4.64e-09	5.66e-08	up	VP_RS22030	TonB-dependent siderophore receptor	GO:0005506,GO:0006811,GO:0009279,GO:0015891,GO:0016021,GO:0055072	-	COG4774-Outer membrane receptor for monomeric catechols[P]
VP_RS22035	2.55	0.36	2.82443	5.7e-06	3.55e-05	up	VP_RS22035	ABC transporter ATP-binding protein	GO:0005524,GO:0005886,GO:0006811,GO:0015623,GO:0016887,GO:0055072	-	COG1120-ABC-type cobalamin/Fe3+-siderophores transport systems, ATPase components[PH]
VP_RS22040	1.66	0.246667	2.75055	9.28e-05	0.000437676	up	VP_RS22040	iron-siderophore ABC transporter substrate-binding protein	GO:0006811,GO:0042597,GO:0055072	-	COG0614-ABC-type Fe3+-hydroxamate transport system, periplasmic component[P]
VP_RS22045	1.15333	0.28	2.04231	0.00361584	0.0109199	up	fhuB	Fe(3+)-hydroxamate ABC transporter permease FhuB	GO:0005215,GO:0005886,GO:0006811,GO:0016021,GO:0055072	-	COG4139-ABC-type cobalamin transport system, permease component[H]
VP_RS22110	34.3267	8.04	2.09406	2.88e-08	3.03e-07	up	VP_RS22110	DUF58 domain-containing protein	-	-	COG1721-Uncharacterized conserved protein (some members contain a von Willebrand factor type A (vWA) domain)[R]
VP_RS22115	16.4767	2.05	3.00673	9.41e-08	8.92e-07	up	VP_RS22115	DUF4381 domain-containing protein	GO:0016021	-	-
VP_RS22120	11.93	1.93667	2.62295	1.23e-06	9.08e-06	up	VP_RS22120	VWA domain-containing protein	GO:0005886,GO:0016021	-	-
VP_RS22125	18.3867	4.68333	1.97305	0.000135012	0.000607227	up	VP_RS22125	VWA domain-containing protein	GO:0016021	-	-
VP_RS22130	27.8333	5.89667	2.23884	1.45e-06	1.05e-05	up	VP_RS22130	BatD family protein	-	-	-
VP_RS22195	2422.85	274.703	3.14076	1.16e-28	1.42e-26	up	VP_RS22195	hypothetical protein	GO:0009279,GO:0019867	-	COG4238-Murein lipoprotein[M]
VP_RS22200	115.853	34.2	1.76023	0.000315894	0.00127672	up	VP_RS22200	L,D-transpeptidase family protein	GO:0008360,GO:0016740,GO:0016755,GO:0016757,GO:0016807,GO:0018104,GO:0042597,GO:0043164,GO:0071555,GO:0071972	K19236-ko01503 Cationic antimicrobial peptide (CAMP) resistance	COG1376-Uncharacterized protein conserved in bacteria[S]
VP_RS22260	5.86	1.25	2.22897	3.41e-05	0.000178945	up	VP_RS22260	energy-coupling factor transporter transmembrane protein EcfT	GO:0005215,GO:0005886,GO:0016021	K16785-ko02010 ABC transporters	-
VP_RS22270	16.9067	5.30667	1.67171	0.0008457	0.00304348	up	napH	quinol dehydrogenase ferredoxin subunit NapH	GO:0005506,GO:0005886,GO:0016021,GO:0051539,GO:0055114	-	COG0348-Polyferredoxin[C]
VP_RS22275	18.67	4.76333	1.97068	9.92e-07	7.51e-06	up	napG	ferredoxin-type protein NapG	GO:0046872,GO:0051539,GO:0055114	-	-
VP_RS22280	8.8	47.28	-2.42565	4.67e-34	7.26e-32	down	VP_RS22280	GNAT family N-acetyltransferase	GO:0004596,GO:0008080,GO:0017189,GO:0031248	-	COG1670-Acetyltransferases, including N-acetylases of ribosomal proteins[J]
VP_RS22305	77.27	482.48	-2.64249	6.61e-27	7.52e-25	down	VP_RS22305	ATP-binding protein	GO:0003697,GO:0004176,GO:0004252,GO:0005524,GO:0005737,GO:0006515,GO:0030163,GO:0051131	-	COG1067-Predicted ATP-dependent protease[O]
VP_RS22340	61.37	7.66667	3.00086	4.09e-05	0.000211242	up	VP_RS22340	helix-turn-helix transcriptional regulator	GO:0043565	-	-
VP_RS22360	6.68	1.66667	2.00288	0.000588739	0.00222338	up	VP_RS22360	fimbrial biogenesis outer membrane usher protein	GO:0005215,GO:0009279,GO:0009297,GO:0015473,GO:0016020,GO:0016021	K07347-ko05133 Pertussis	COG3188-P pilus assembly protein, porin PapC[NU]
VP_RS22365	4.37	0.373333	3.5491	7.01e-06	4.31e-05	up	VP_RS22365	molecular chaperone	GO:0030288,GO:0071555	-	COG3121-P pilus assembly protein, chaperone PapD[NU]
VP_RS22370	4.08667	0.75	2.44596	0.000547428	0.00208342	up	VP_RS22370	spore coat protein U domain-containing protein	-	-	-
VP_RS22375	19.9167	4.13333	2.2686	0.000302432	0.00122869	up	VP_RS22375	spore coat protein U domain-containing protein	-	-	-
VP_RS22380	87.0433	857.02	-3.29952	1.68e-26	1.7e-24	down	tdh	L-threonine 3-dehydrogenase	GO:0005737,GO:0008270,GO:0008743,GO:0019518	K00060-ko00260 Glycine, serine and threonine metabolism	COG1064-Zn-dependent alcohol dehydrogenases[R]
VP_RS22385	150.597	1277.28	-3.08431	6.53e-20	3.63e-18	down	VP_RS22385	glycine C-acetyltransferase	GO:0008890,GO:0009058,GO:0016874,GO:0019518,GO:0030170	K00639-ko00260 Glycine, serine and threonine metabolism	COG0156-7-keto-8-aminopelargonate synthetase and related enzymes[H]
VP_RS22430	2.57333	0.53	2.27957	0.00350015	0.0106281	up	VP_RS22430	hypothetical protein	-	-	-
VP_RS22445	16.5867	5.05667	1.71377	0.00695257	0.0190522	up	VP_RS22445	PepSY domain-containing protein	GO:0016021	-	COG3182-Uncharacterized iron-regulated membrane protein[S]
VP_RS22450	4.89	0.363333	3.75047	8.57e-06	5.15e-05	up	VP_RS22450	hypothetical protein	-	-	-
VP_RS22460	28.0267	9.11667	1.62022	0.000114971	0.00052778	up	VP_RS22460	phosphatase	GO:0003677,GO:0003887,GO:0006260,GO:0008270,GO:0016791	-	COG1387-Histidinol phosphatase and related hydrolases of the PHP family[ER]
VP_RS22465	9.30667	2.54	1.87344	0.000749002	0.00275501	up	VP_RS22465	SRPBCC domain-containing protein	GO:0006950,GO:0016301	-	-
VP_RS22480	51.7433	16.5333	1.646	0.000281054	0.00115492	up	VP_RS22480	serine protease	GO:0004252,GO:0005737,GO:0006955,GO:0016021,GO:0016485,GO:0043231	-	COG5640-Secreted trypsin-like serine protease[O]
VP_RS22525	0.44	1.31	-1.57399	0.00479142	0.0137946	down	VP_RS22525	flagellar motor switch protein FliM	-	-	-
VP_RS22530	0.453333	2.01333	-2.15094	0.00118576	0.0040934	down	fliN	flagellar motor switch protein FliN	GO:0003774,GO:0005886,GO:0006935,GO:0009425,GO:0071973	-	COG1886-Flagellar motor switch/type III secretory pathway protein[NU]
VP_RS22655	2.2	6.58667	-1.58205	1.69e-06	1.2e-05	down	VP_RS22655	formate C-acetyltransferase/glycerol dehydratase family glycyl radical enzyme	GO:0005737,GO:0005829,GO:0005975,GO:0008861,GO:0016407	-	COG1882-Pyruvate-formate lyase[C]
VP_RS22700	1.57	0.256667	2.6128	0.00129986	0.0044322	up	VP_RS22700	DMT family transporter	GO:0005886,GO:0016021	-	-
VP_RS22705	20.57	4.94333	2.05699	8.83e-05	0.000420155	up	VP_RS22705	FUSC family protein	GO:0005886,GO:0006810,GO:0016021	-	-
VP_RS22715	43.83	13.3033	1.72013	0.00371234	0.0111203	up	VP_RS22715	DUF1656 domain-containing protein	GO:0016021	-	-
VP_RS22725	48.4	16.8533	1.52197	0.000349201	0.00139084	up	VP_RS22725	two pore domain potassium channel family protein	GO:0005242,GO:0016021	-	-
VP_RS22825	120.707	28.24	2.09569	0.00438827	0.0128626	up	VP_RS22825	polysaccharide export protein	GO:0006811,GO:0009279,GO:0015159,GO:0015288,GO:0016020,GO:0046930	-	COG1596-Periplasmic protein involved in polysaccharide export[M]
VP_RS22835	34.7333	6.27	2.46978	2.69e-05	0.000145291	up	VP_RS22835	polysaccharide biosynthesis tyrosine autokinase	GO:0004713,GO:0005524,GO:0005886,GO:0009103,GO:0016021,GO:0016301,GO:0045226	-	COG3206-Uncharacterized protein involved in exopolysaccharide biosynthesis[M]
VP_RS22890	16.9133	2.22667	2.9252	5.17e-09	6.25e-08	up	VP_RS22890	DsbA family protein	GO:0016491,GO:0030420	-	COG1651-Protein-disulfide isomerase[O]
VP_RS22905	57.0233	234.757	-2.04154	2.91e-17	1.21e-15	down	glgB	1,4-alpha-glucan branching protein GlgB	GO:0003844,GO:0004553,GO:0005978,GO:0043169	K00700-ko00500 Starch and sucrose metabolism	COG0296-1,4-alpha-glucan branching enzyme[G]
VP_RS22910	19.6467	109.943	-2.4844	1.67e-06	1.19e-05	down	malQ	4-alpha-glucanotransferase	GO:0000025,GO:0004134,GO:0005829	K00705-ko00500 Starch and sucrose metabolism	COG1640-4-alpha-glucanotransferase[G]
VP_RS22960	3.24333	0.616667	2.39491	0.000875967	0.00314028	up	VP_RS22960	type IV pilin	-	-	-
VP_RS22965	88.2867	350.563	-1.98941	4.25e-14	1.22e-12	down	pdxY	pyridoxal kinase PdxY	GO:0000287,GO:0005524,GO:0008478,GO:0009443	K00868-ko00750 Vitamin B6 metabolism	COG2240-Pyridoxal/pyridoxine/pyridoxamine kinase[H]
VP_RS22970	23.7933	88.9733	-1.90282	2.42e-05	0.00013202	down	VP_RS22970	AbrB/MazE/SpoVT family DNA-binding domain-containing protein	GO:0003677	-	-
VP_RS22975	69.08	1330.88	-4.26797	9.35e-30	1.18e-27	down	potE	putrescine-ornithine antiporter	GO:0005886,GO:0005887,GO:0015293,GO:0015496,GO:0015847,GO:0016021	-	COG0531-Amino acid transporters[E]
VP_RS22980	108.783	1779.13	-4.03164	2.82e-30	3.87e-28	down	speF	ornithine decarboxylase SpeF	GO:0004586,GO:0005737,GO:0006520,GO:0008295,GO:0030170,GO:0033387	K01581-ko00330 Arginine and proline metabolism;ko00480 Glutathione metabolism	COG1982-Arginine/lysine/ornithine decarboxylases[E]
VP_RS22985	6.87	23.55	-1.77735	4.94e-09	6.01e-08	down	VP_RS22985	helix-turn-helix domain-containing protein	GO:0003677	-	-
VP_RS22995	7.27333	122.65	-4.07579	6.6e-16	2.3e-14	down	pulA	pullulanase-type alpha-1,6-glucosidase	GO:0005886,GO:0005975,GO:0030246,GO:0051060	-	COG1523-Type II secretory pathway, pullulanase PulA and related glycosidases[G]
VP_RS23000	3.08667	20.6967	-2.74528	3.43e-09	4.27e-08	down	VP_RS23000	endonuclease	GO:0004518,GO:0005576,GO:0016798	-	COG2356-Endonuclease I[L]
VP_RS23005	1.43667	5.13667	-1.83811	2.42e-06	1.65e-05	down	VP_RS23005	glycosidase	GO:0005975,GO:0016798,GO:0031216,GO:0046872	-	COG0366-Glycosidases[G]
VP_RS23010	12.14	66.8067	-2.46022	2.37e-18	1.15e-16	down	VP_RS23010	glycosidase	GO:0008152,GO:0016798	-	-
VP_RS23020	151.203	1541.75	-3.35001	5.77e-15	1.81e-13	down	VP_RS23020	maltoporin	GO:0006811,GO:0009279,GO:0015481,GO:0042958,GO:0046930	-	COG4580-Maltoporin (phage lambda and maltose receptor)[G]
VP_RS23040	19.8567	73.5867	-1.88982	2.32e-07	2.03e-06	down	VP_RS23040	hypothetical protein	-	-	-
VP_RS23055	7.70667	26.54	-1.78399	5.32e-06	3.34e-05	down	VP_RS23055	insulinase family protein	GO:0004222,GO:0005829,GO:0008270,GO:0016485,GO:0046872	-	COG0612-Predicted Zn-dependent peptidases[R]
VP_RS23095	2.6	0.333333	2.96347	0.000149457	0.000665776	up	VP_RS23095	hypothetical protein	GO:0004056,GO:0005524,GO:0005737,GO:0016874,GO:0042450,GO:0046872	-	-
VP_RS23100	1.87667	0.376667	2.31681	0.000130926	0.000591705	up	VP_RS23100	siderophore biosynthesis protein PsvB	GO:0005623,GO:0015343,GO:0019289,GO:0019290	-	COG4264-Siderophore synthetase component[Q]
VP_RS23105	2.03333	0.263333	2.94888	4.87e-06	3.08e-05	up	VP_RS23105	MFS transporter	GO:0005887,GO:0016021,GO:0022857,GO:0055085	-	-
VP_RS23110	1.42667	0.296667	2.26573	6.5e-05	0.000317572	up	VP_RS23110	siderophore biosynthesis protein PvsD	GO:0005623,GO:0015343,GO:0019289,GO:0019290	-	COG4264-Siderophore synthetase component[Q]
VP_RS23115	2.00333	0.563333	1.83034	0.00736808	0.0200728	up	VP_RS23115	type III PLP-dependent enzyme	GO:0003824,GO:0008836,GO:0009089,GO:0016831,GO:0017000,GO:0042803	-	COG0019-Diaminopimelate decarboxylase[E]
VP_RS23145	2.37	0.52	2.1883	5.91e-06	3.68e-05	up	VP_RS23145	U32 family peptidase	GO:0008233	K08303-ko05120 Epithelial cell signaling in Helicobacter pylori infection	COG0826-Collagenase and related proteases[O]
VP_RS23150	1.92667	5.78667	-1.58663	3.82e-05	0.000199366	down	araH	L-arabinose ABC transporter permease AraH	GO:0005215,GO:0005886,GO:0008643,GO:0015407,GO:0016021	K10538-ko02010 ABC transporters	COG1172-Ribose/xylose/arabinose/galactoside ABC-type transport systems, permease components[G]
VP_RS23195	8.22667	83.9933	-3.35189	4.39e-21	2.81e-19	down	VP_RS23195	YdcF family protein	-	-	-
VP_RS23225	27.9733	8.13667	1.78154	0.00342695	0.0104126	up	VP_RS23225	CAP domain-containing protein	-	-	COG2340-Uncharacterized protein with SCP/PR1 domains[S]
VP_RS23245	8.72	2.85333	1.61168	0.00186434	0.00608488	up	VP_RS23245	hypothetical protein	GO:0016021	-	-
VP_RS23275	10.0633	2.33333	2.10864	0.000251164	0.0010459	up	VP_RS23275	MOSC domain-containing protein	GO:0003824,GO:0005829,GO:0009636,GO:0030151,GO:0030170	-	COG2258-Uncharacterized protein conserved in bacteria[S]
VP_RS23295	0.8	2.64333	-1.72429	2.12e-07	1.88e-06	down	VP_RS23295	TRAP transporter substrate-binding protein	GO:0006810,GO:0008643,GO:0030288	-	COG1638-TRAP-type C4-dicarboxylate transport system, periplasmic component[G]
VP_RS23365	4.84667	19.77	-2.02825	5.32e-21	3.31e-19	down	VP_RS23365	Lrp/AsnC ligand binding domain-containing protein	GO:0003700,GO:0005622,GO:0006351,GO:0043565	-	COG1522-Transcriptional regulators[K]
VP_RS23470	3.87	15.2567	-1.97903	9.05e-14	2.41e-12	down	mpaA	murein tripeptide amidase MpaA	GO:0004040,GO:0004181,GO:0008270,GO:0009050,GO:0009253,GO:0061473	-	COG2866-Predicted carboxypeptidase[E]
VP_RS23510	24.6433	112.983	-2.19684	3.26e-12	6.7e-11	down	VP_RS23510	DUF342 domain-containing protein	-	-	COG1315-Predicted polymerase, most proteins contain PALM domain, HD hydrolase domain and Zn-ribbon domain[L]
VP_RS23540	19.41	0.5	5.27873	0.00930507	0.0244363	up	VP_RS23540	hypothetical protein	-	-	-
VP_RS23565	27.8533	0.566667	5.61921	4.25e-11	7.21e-10	up	VP_RS23565	hypothetical protein	-	-	-
VP_RS23610	153.86	3.03333	5.66457	3.07e-30	4.09e-28	up	VP_RS23610	hypothetical protein	GO:0016021	-	COG3847-Flp pilus assembly protein, pilin Flp[U]
VP_RS23635	16.1767	3.48333	2.21537	0.000131999	0.000595976	up	VP_RS23635	hypothetical protein	-	-	-
VP_RS23650	26.4833	0.986667	4.74638	1.62e-13	4.09e-12	up	VP_RS23650	hypothetical protein	-	-	-
